# Supplementary material for: Machine learning-guided co-optimization of fitness and diversity facilitates combinatorial library design in enzyme engineering
Source: Nat Commun. 2024 Jul 29;15:6392. doi: 10.1038/s41467-024-50698-y (PMC11289365; doi:10.1038/s41467-024-50698-y)
Supplement: Supplementary file 4 — Supplementary Data 1 [file 41467_2024_50698_MOESM4_ESM.xlsx]

## Sheet: Sheet1
variant (75, 99-103)	oligo pool sequence
MKTPNL	GTGGTCCAGTTTACATCATGAACATGATGTTAAACCCCAACGGAATGATTCAACGCCACCCGGTAATGAAACAGCTCGTACAGGAATACGGCACCAAAACCCCTAACCTTGCCCTGAGTGAAGAACAAGCACGTGCAATTC
MPIADM	GTGGTCCAGTTTACATCATGAACATGATGTTGAATCCGAATGGTATGATTCAACGTCATCCGGTGATGAAGCAGCTGGTTCAGGAATATGGTACCCCGATTGCCGATATGGCCCTGAGTGAAGAACAAGCACGTGCAATTC
MAAPDQ	GTGGTCCAGTTTACATCATGAACATGATGCTGAACCCTAACGGTATGATTCAACGTCATCCCGTTATGAAACAGCTGGTTCAGGAATACGGCACGGCTGCTCCGGATCAGGCCCTGAGTGAAGAACAAGCACGTGCAATTC
MPRPNQ	GTGGTCCAGTTTACATCATGAACATGATGCTGAACCCAAACGGCATGATCCAGCGTCACCCCGTAATGAAACAGCTGGTACAGGAATATGGTACGCCCCGCCCAAATCAGGCCCTGAGTGAAGAACAAGCACGTGCAATTC
MRLANR	GTGGTCCAGTTTACATCATGAACATGATGCTGAATCCGAATGGAATGATTCAACGCCATCCGGTCATGAAACAGTTGGTCCAGGAATACGGCACCCGCCTGGCTAATCGTGCCCTGAGTGAAGAACAAGCACGTGCAATTC
MKLQRP	GTGGTCCAGTTTACATCATGAACATGATGCTGAACCCAAATGGCATGATCCAGCGTCACCCGGTTATGAAACAGCTTGTGCAGGAATATGGTACGAAATTACAGCGCCCGGCCCTGAGTGAAGAACAAGCACGTGCAATTC
MFVTEQ	GTGGTCCAGTTTACATCATGAACATGATGCTCAATCCGAACGGCATGATTCAGCGCCACCCTGTTATGAAACAACTGGTACAAGAGTACGGCACGTTTGTGACAGAGCAGGCCCTGAGTGAAGAACAAGCACGTGCAATTC
MPDASQ	GTGGTCCAGTTTACATCATGAACATGATGCTGAATCCCAACGGCATGATCCAACGCCATCCAGTTATGAAACAACTGGTGCAAGAATATGGAACCCCGGATGCATCGCAGGCCCTGAGTGAAGAACAAGCACGTGCAATTC
VYWAIQ	GTGGTCCAGTTTACATCATGAACGTTATGCTGAATCCAAACGGAATGATTCAGCGCCATCCCGTCATGAAACAGCTTGTTCAGGAGTATGGGACTTATTGGGCCATCCAGGCCCTGAGTGAAGAACAAGCACGTGCAATTC
DIYPSQ	GTGGTCCAGTTTACATCATGAACGACATGCTGAACCCCAATGGCATGATCCAGCGCCACCCGGTAATGAAACAACTTGTTCAGGAATATGGCACTATTTACCCTTCGCAGGCCCTGAGTGAAGAACAAGCACGTGCAATTC
MPQANQ	GTGGTCCAGTTTACATCATGAACATGATGCTGAACCCCAACGGCATGATTCAACGCCATCCGGTGATGAAGCAGCTCGTCCAGGAGTACGGCACCCCGCAAGCTAACCAAGCCCTGAGTGAAGAACAAGCACGTGCAATTC
NVLPNP	GTGGTCCAGTTTACATCATGAACAACATGCTGAACCCGAACGGTATGATTCAGCGCCACCCAGTGATGAAACAGCTGGTGCAGGAGTACGGGACCGTACTGCCAAACCCGGCCCTGAGTGAAGAACAAGCACGTGCAATTC
QPIPDQ	GTGGTCCAGTTTACATCATGAACCAGATGCTGAACCCGAATGGTATGATCCAGCGCCATCCGGTGATGAAACAGCTCGTACAGGAATATGGCACGCCGATCCCTGACCAAGCCCTGAGTGAAGAACAAGCACGTGCAATTC
MPITNL	GTGGTCCAGTTTACATCATGAACATGATGTTAAACCCGAATGGTATGATTCAACGTCATCCGGTTATGAAACAATTAGTGCAGGAATATGGCACCCCGATCACTAATTTGGCCCTGAGTGAAGAACAAGCACGTGCAATTC
FWFAFQ	GTGGTCCAGTTTACATCATGAACTTCATGCTGAATCCGAATGGAATGATCCAACGCCATCCAGTCATGAAACAACTGGTCCAAGAATATGGCACCTGGTTTGCGTTCCAAGCCCTGAGTGAAGAACAAGCACGTGCAATTC
TFLPNH	GTGGTCCAGTTTACATCATGAACACCATGTTAAACCCAAACGGAATGATTCAGCGCCACCCGGTGATGAAACAGCTGGTACAAGAGTATGGTACGTTTCTGCCCAATCATGCCCTGAGTGAAGAACAAGCACGTGCAATTC
IPLANQ	GTGGTCCAGTTTACATCATGAACATTATGCTCAACCCGAACGGTATGATTCAACGCCACCCGGTGATGAAACAGTTAGTGCAAGAGTATGGTACTCCCCTGGCTAATCAGGCCCTGAGTGAAGAACAAGCACGTGCAATTC
MIFGAQ	GTGGTCCAGTTTACATCATGAACATGATGCTTAATCCGAATGGTATGATTCAGCGTCATCCGGTAATGAAGCAATTGGTGCAGGAATATGGTACTATCTTTGGAGCGCAAGCCCTGAGTGAAGAACAAGCACGTGCAATTC
MPHAPQ	GTGGTCCAGTTTACATCATGAACATGATGTTGAACCCAAATGGTATGATTCAACGCCACCCTGTCATGAAGCAGCTGGTGCAGGAATATGGGACCCCGCATGCACCACAAGCCCTGAGTGAAGAACAAGCACGTGCAATTC
ALLGQT	GTGGTCCAGTTTACATCATGAACGCCATGCTGAACCCAAACGGCATGATCCAGCGTCACCCAGTCATGAAACAACTGGTACAAGAATATGGTACCCTGCTGGGCCAGACAGCCCTGAGTGAAGAACAAGCACGTGCAATTC
PRLTEQ	GTGGTCCAGTTTACATCATGAACCCCATGCTGAACCCGAACGGCATGATTCAGCGCCATCCGGTGATGAAACAGTTAGTCCAAGAGTACGGAACGCGTTTAACAGAACAGGCCCTGAGTGAAGAACAAGCACGTGCAATTC
MAAAYQ	GTGGTCCAGTTTACATCATGAACATGATGCTGAATCCAAATGGTATGATCCAACGTCATCCAGTCATGAAACAGCTTGTCCAGGAATACGGCACTGCAGCAGCCTATCAAGCCCTGAGTGAAGAACAAGCACGTGCAATTC
LSPYDQ	GTGGTCCAGTTTACATCATGAACCTGATGCTGAACCCGAACGGTATGATCCAGCGCCACCCAGTAATGAAACAGCTGGTGCAAGAATATGGCACTAGTCCGTATGATCAGGCCCTGAGTGAAGAACAAGCACGTGCAATTC
VALSNM	GTGGTCCAGTTTACATCATGAACGTTATGCTGAATCCAAACGGCATGATTCAGCGCCACCCAGTCATGAAACAACTGGTACAGGAATATGGTACCGCTTTGAGTAATATGGCCCTGAGTGAAGAACAAGCACGTGCAATTC
RVAPNQ	GTGGTCCAGTTTACATCATGAACCGCATGCTTAACCCGAACGGCATGATCCAGCGTCATCCGGTAATGAAACAGTTGGTCCAGGAATATGGTACGGTCGCACCCAATCAGGCCCTGAGTGAAGAACAAGCACGTGCAATTC
MPVANS	GTGGTCCAGTTTACATCATGAACATGATGCTGAACCCGAACGGAATGATCCAGCGCCATCCGGTAATGAAACAATTGGTCCAGGAATACGGCACCCCCGTTGCGAACTCTGCCCTGAGTGAAGAACAAGCACGTGCAATTC
HPLPNQ	GTGGTCCAGTTTACATCATGAACCATATGCTTAACCCGAATGGTATGATTCAGCGCCATCCTGTAATGAAGCAGCTGGTGCAGGAGTACGGTACGCCGTTACCGAACCAGGCCCTGAGTGAAGAACAAGCACGTGCAATTC
MQAHNY	GTGGTCCAGTTTACATCATGAACATGATGCTGAACCCTAACGGCATGATCCAGCGCCATCCGGTTATGAAACAATTGGTCCAGGAATACGGTACCCAGGCCCATAACTACGCCCTGAGTGAAGAACAAGCACGTGCAATTC
MILTNQ	GTGGTCCAGTTTACATCATGAACATGATGTTGAACCCGAATGGTATGATTCAGCGCCATCCGGTTATGAAACAGCTGGTGCAGGAATACGGTACGATCCTCACGAACCAGGCCCTGAGTGAAGAACAAGCACGTGCAATTC
MPRPPR	GTGGTCCAGTTTACATCATGAACATGATGCTGAACCCGAACGGTATGATTCAGCGTCATCCTGTCATGAAGCAGCTGGTCCAGGAGTATGGTACCCCACGCCCGCCGCGTGCCCTGAGTGAAGAACAAGCACGTGCAATTC
MIAPDQ	GTGGTCCAGTTTACATCATGAACATGATGCTGAACCCGAATGGGATGATCCAACGTCATCCGGTTATGAAGCAGCTGGTTCAAGAATACGGCACGATTGCCCCGGATCAAGCCCTGAGTGAAGAACAAGCACGTGCAATTC
FPCTSQ	GTGGTCCAGTTTACATCATGAACTTCATGCTTAACCCGAATGGGATGATTCAGCGTCATCCGGTTATGAAACAGCTGGTCCAGGAGTATGGCACTCCGTGTACGTCCCAAGCCCTGAGTGAAGAACAAGCACGTGCAATTC
MPLPNQ	GTGGTCCAGTTTACATCATGAACATGATGCTGAACCCGAACGGCATGATCCAGCGTCATCCCGTAATGAAACAGTTAGTGCAGGAATATGGGACGCCCTTACCCAACCAGGCCCTGAGTGAAGAACAAGCACGTGCAATTC
MNSAQQ	GTGGTCCAGTTTACATCATGAACATGATGCTTAACCCGAATGGCATGATTCAGCGTCATCCGGTTATGAAACAGCTGGTCCAGGAATATGGCACAAATTCTGCCCAACAAGCCCTGAGTGAAGAACAAGCACGTGCAATTC
LYLANS	GTGGTCCAGTTTACATCATGAACCTGATGTTGAACCCGAACGGCATGATCCAGCGCCATCCAGTCATGAAACAACTGGTTCAAGAATATGGCACTTATTTAGCAAATTCTGCCCTGAGTGAAGAACAAGCACGTGCAATTC
ETSPNQ	GTGGTCCAGTTTACATCATGAACGAAATGTTAAACCCTAATGGGATGATTCAGCGCCACCCGGTGATGAAACAACTGGTTCAGGAATACGGTACTACATCACCCAACCAGGCCCTGAGTGAAGAACAAGCACGTGCAATTC
QAEPDM	GTGGTCCAGTTTACATCATGAACCAGATGCTTAATCCAAATGGTATGATTCAACGCCACCCAGTCATGAAACAATTGGTTCAGGAGTATGGTACGGCGGAACCGGATATGGCCCTGAGTGAAGAACAAGCACGTGCAATTC
MTQPNQ	GTGGTCCAGTTTACATCATGAACATGATGCTCAACCCGAATGGCATGATTCAGCGCCATCCTGTAATGAAACAGTTAGTTCAAGAGTATGGCACCACCCAGCCGAATCAGGCCCTGAGTGAAGAACAAGCACGTGCAATTC
YAKAMQ	GTGGTCCAGTTTACATCATGAACTATATGCTGAACCCCAACGGTATGATCCAACGCCACCCGGTGATGAAACAGTTAGTCCAGGAGTACGGTACCGCCAAAGCCATGCAAGCCCTGAGTGAAGAACAAGCACGTGCAATTC
MVEPKQ	GTGGTCCAGTTTACATCATGAACATGATGCTGAATCCCAACGGCATGATTCAGCGCCACCCTGTAATGAAACAGTTAGTGCAAGAATACGGAACTGTAGAGCCTAAGCAAGCCCTGAGTGAAGAACAAGCACGTGCAATTC
TPCPNQ	GTGGTCCAGTTTACATCATGAACACCATGTTGAACCCCAATGGTATGATTCAGCGCCACCCCGTAATGAAGCAATTAGTGCAGGAGTATGGGACCCCATGCCCAAATCAGGCCCTGAGTGAAGAACAAGCACGTGCAATTC
MAVPRQ	GTGGTCCAGTTTACATCATGAACATGATGCTGAATCCGAACGGCATGATTCAACGTCATCCTGTGATGAAACAACTTGTCCAGGAATATGGTACTGCCGTTCCGCGTCAAGCCCTGAGTGAAGAACAAGCACGTGCAATTC
FRLTNQ	GTGGTCCAGTTTACATCATGAACTTCATGCTGAATCCGAATGGTATGATCCAGCGCCATCCGGTGATGAAACAGTTGGTGCAAGAGTATGGTACACGCTTGACCAATCAAGCCCTGAGTGAAGAACAAGCACGTGCAATTC
MQQPST	GTGGTCCAGTTTACATCATGAACATGATGCTGAATCCGAATGGCATGATTCAGCGTCATCCGGTTATGAAACAACTGGTGCAGGAATATGGAACCCAGCAGCCGAGTACCGCCCTGAGTGAAGAACAAGCACGTGCAATTC
MVHVNR	GTGGTCCAGTTTACATCATGAACATGATGCTTAATCCGAACGGCATGATTCAGCGTCATCCGGTAATGAAACAACTTGTTCAAGAATACGGGACCGTCCATGTCAACCGCGCCCTGAGTGAAGAACAAGCACGTGCAATTC
MSYTNA	GTGGTCCAGTTTACATCATGAACATGATGCTGAACCCGAACGGGATGATCCAACGCCATCCTGTCATGAAGCAGCTGGTTCAGGAGTACGGGACATCGTACACGAACGCCGCCCTGAGTGAAGAACAAGCACGTGCAATTC
WPKTNM	GTGGTCCAGTTTACATCATGAACTGGATGCTGAATCCCAACGGCATGATCCAGCGTCACCCGGTGATGAAACAGCTGGTGCAGGAGTACGGCACCCCAAAAACCAACATGGCCCTGAGTGAAGAACAAGCACGTGCAATTC
MPLADF	GTGGTCCAGTTTACATCATGAACATGATGCTGAACCCGAATGGAATGATTCAGCGTCATCCGGTTATGAAACAGCTGGTCCAAGAATATGGTACACCTCTGGCAGATTTTGCCCTGAGTGAAGAACAAGCACGTGCAATTC
TQLPDM	GTGGTCCAGTTTACATCATGAACACGATGCTCAACCCGAATGGGATGATCCAACGCCACCCGGTTATGAAACAGCTTGTGCAGGAATACGGCACTCAGCTGCCTGACATGGCCCTGAGTGAAGAACAAGCACGTGCAATTC
MAFTGQ	GTGGTCCAGTTTACATCATGAACATGATGTTAAATCCGAACGGTATGATCCAGCGTCACCCAGTCATGAAACAGTTAGTTCAGGAATACGGCACGGCCTTTACCGGCCAGGCCCTGAGTGAAGAACAAGCACGTGCAATTC
MGIADQ	GTGGTCCAGTTTACATCATGAACATGATGTTGAATCCTAACGGGATGATTCAGCGCCACCCGGTGATGAAACAGCTTGTGCAGGAATACGGCACTGGCATTGCGGATCAAGCCCTGAGTGAAGAACAAGCACGTGCAATTC
FITEPQ	GTGGTCCAGTTTACATCATGAACTTTATGCTGAACCCGAACGGAATGATTCAGCGCCATCCTGTCATGAAACAGCTGGTTCAGGAGTACGGCACGATTACGGAGCCACAGGCCCTGAGTGAAGAACAAGCACGTGCAATTC
MDAPKH	GTGGTCCAGTTTACATCATGAACATGATGCTTAACCCCAATGGCATGATCCAGCGTCATCCGGTGATGAAACAGCTGGTTCAGGAATACGGCACAGACGCCCCGAAACATGCCCTGAGTGAAGAACAAGCACGTGCAATTC
MVTPDR	GTGGTCCAGTTTACATCATGAACATGATGCTGAATCCTAACGGTATGATTCAACGCCACCCGGTTATGAAACAGTTAGTGCAGGAATACGGGACAGTAACTCCAGACCGTGCCCTGAGTGAAGAACAAGCACGTGCAATTC
MVLPNM	GTGGTCCAGTTTACATCATGAACATGATGTTGAACCCGAACGGGATGATTCAGCGTCATCCGGTTATGAAACAGCTTGTACAGGAGTATGGCACGGTACTGCCGAACATGGCCCTGAGTGAAGAACAAGCACGTGCAATTC
IMFPNP	GTGGTCCAGTTTACATCATGAACATCATGTTGAACCCGAACGGGATGATTCAACGCCACCCCGTAATGAAACAGCTTGTGCAAGAATACGGCACGATGTTCCCGAACCCAGCCCTGAGTGAAGAACAAGCACGTGCAATTC
MNLPFQ	GTGGTCCAGTTTACATCATGAACATGATGCTCAATCCGAATGGGATGATTCAGCGTCATCCGGTCATGAAACAGCTGGTTCAAGAATATGGCACTAACCTGCCGTTTCAAGCCCTGAGTGAAGAACAAGCACGTGCAATTC
SLVAHI	GTGGTCCAGTTTACATCATGAACTCCATGTTAAACCCGAACGGGATGATTCAGCGTCACCCGGTTATGAAACAGCTGGTGCAAGAATACGGTACCCTTGTCGCCCACATTGCCCTGAGTGAAGAACAAGCACGTGCAATTC
FKQPNQ	GTGGTCCAGTTTACATCATGAACTTTATGCTTAACCCTAATGGCATGATCCAACGCCACCCAGTTATGAAACAATTAGTGCAGGAGTACGGAACAAAGCAGCCAAACCAGGCCCTGAGTGAAGAACAAGCACGTGCAATTC
MVNTNQ	GTGGTCCAGTTTACATCATGAACATGATGCTGAATCCAAACGGCATGATTCAGCGCCACCCTGTAATGAAACAGCTGGTTCAAGAATATGGTACGGTAAATACCAATCAGGCCCTGAGTGAAGAACAAGCACGTGCAATTC
MLVPNQ	GTGGTCCAGTTTACATCATGAACATGATGCTGAATCCGAACGGCATGATTCAGCGTCATCCGGTTATGAAACAGCTGGTGCAGGAATATGGCACCTTGGTTCCGAATCAGGCCCTGAGTGAAGAACAAGCACGTGCAATTC
SALPAI	GTGGTCCAGTTTACATCATGAACTCTATGTTGAATCCAAATGGCATGATTCAGCGTCACCCGGTGATGAAACAGCTGGTCCAGGAGTACGGTACTGCGCTGCCGGCGATCGCCCTGAGTGAAGAACAAGCACGTGCAATTC
MILPDQ	GTGGTCCAGTTTACATCATGAACATGATGCTGAATCCGAATGGGATGATTCAGCGCCACCCCGTGATGAAACAACTGGTGCAGGAATATGGGACGATCTTACCCGATCAAGCCCTGAGTGAAGAACAAGCACGTGCAATTC
SIKPNM	GTGGTCCAGTTTACATCATGAACTCTATGCTGAACCCGAACGGCATGATCCAGCGCCATCCAGTCATGAAACAGCTCGTACAAGAGTACGGCACTATTAAACCGAACATGGCCCTGAGTGAAGAACAAGCACGTGCAATTC
YNIPAD	GTGGTCCAGTTTACATCATGAACTACATGCTGAACCCGAACGGCATGATCCAGCGCCACCCGGTCATGAAGCAGCTGGTGCAAGAATATGGTACTAACATTCCGGCCGACGCCCTGAGTGAAGAACAAGCACGTGCAATTC
MGLNNF	GTGGTCCAGTTTACATCATGAACATGATGTTAAATCCAAATGGTATGATCCAACGTCACCCTGTGATGAAACAGCTGGTGCAGGAATATGGAACCGGGCTGAATAACTTTGCCCTGAGTGAAGAACAAGCACGTGCAATTC
LNLPRQ	GTGGTCCAGTTTACATCATGAACTTAATGCTCAATCCCAACGGGATGATCCAGCGCCATCCGGTTATGAAACAATTAGTGCAGGAGTATGGAACCAATCTGCCACGTCAAGCCCTGAGTGAAGAACAAGCACGTGCAATTC
DCLVNQ	GTGGTCCAGTTTACATCATGAACGACATGCTGAATCCGAATGGTATGATCCAACGCCATCCCGTGATGAAACAGCTCGTCCAGGAATACGGTACATGCCTGGTCAATCAGGCCCTGAGTGAAGAACAAGCACGTGCAATTC
WEWTNQ	GTGGTCCAGTTTACATCATGAACTGGATGTTAAACCCAAATGGCATGATTCAGCGCCATCCCGTGATGAAACAGCTCGTACAAGAGTACGGTACAGAATGGACAAATCAAGCCCTGAGTGAAGAACAAGCACGTGCAATTC
LSLTNH	GTGGTCCAGTTTACATCATGAACCTTATGTTGAACCCTAACGGTATGATCCAGCGCCATCCTGTGATGAAGCAGCTCGTACAGGAATATGGTACCAGTTTGACAAACCATGCCCTGAGTGAAGAACAAGCACGTGCAATTC
MLVPGQ	GTGGTCCAGTTTACATCATGAACATGATGTTGAACCCTAACGGTATGATTCAACGCCATCCGGTGATGAAACAGTTGGTGCAGGAATATGGCACCCTGGTTCCGGGTCAGGCCCTGAGTGAAGAACAAGCACGTGCAATTC
MKLPNQ	GTGGTCCAGTTTACATCATGAACATGATGCTGAATCCAAACGGCATGATTCAGCGCCATCCTGTGATGAAACAGCTGGTCCAGGAATACGGCACGAAACTCCCTAATCAGGCCCTGAGTGAAGAACAAGCACGTGCAATTC
MARANQ	GTGGTCCAGTTTACATCATGAACATGATGCTGAACCCGAACGGAATGATTCAACGCCATCCGGTCATGAAGCAGTTAGTCCAGGAGTACGGTACTGCTCGCGCCAACCAGGCCCTGAGTGAAGAACAAGCACGTGCAATTC
RPITGM	GTGGTCCAGTTTACATCATGAACCGTATGCTTAATCCGAATGGTATGATTCAACGCCATCCGGTGATGAAACAGCTGGTGCAAGAATATGGAACTCCGATTACCGGTATGGCCCTGAGTGAAGAACAAGCACGTGCAATTC
MRVPSI	GTGGTCCAGTTTACATCATGAACATGATGCTGAACCCGAATGGCATGATCCAACGTCATCCGGTTATGAAACAACTGGTACAGGAATACGGAACCCGCGTGCCCAGCATTGCCCTGAGTGAAGAACAAGCACGTGCAATTC
QRVAFQ	GTGGTCCAGTTTACATCATGAACCAGATGCTGAACCCTAATGGAATGATCCAGCGCCACCCAGTGATGAAACAATTGGTACAAGAATATGGCACCCGTGTGGCCTTTCAGGCCCTGAGTGAAGAACAAGCACGTGCAATTC
QPVPNF	GTGGTCCAGTTTACATCATGAACCAAATGCTGAACCCCAATGGTATGATTCAGCGTCATCCGGTTATGAAACAATTAGTGCAGGAATACGGCACCCCGGTCCCCAACTTTGCCCTGAGTGAAGAACAAGCACGTGCAATTC
MPLPFF	GTGGTCCAGTTTACATCATGAACATGATGCTTAATCCGAACGGCATGATTCAGCGTCACCCGGTGATGAAGCAATTAGTTCAGGAGTATGGTACACCTCTTCCATTTTTCGCCCTGAGTGAAGAACAAGCACGTGCAATTC
MPQPNQ	GTGGTCCAGTTTACATCATGAACATGATGCTGAACCCTAACGGCATGATTCAACGCCACCCTGTGATGAAACAATTGGTTCAGGAATATGGCACCCCGCAGCCAAATCAAGCCCTGAGTGAAGAACAAGCACGTGCAATTC
MLDPNQ	GTGGTCCAGTTTACATCATGAACATGATGCTGAACCCGAATGGCATGATCCAACGTCACCCTGTGATGAAACAACTGGTACAGGAATATGGCACGCTCGATCCCAATCAAGCCCTGAGTGAAGAACAAGCACGTGCAATTC
MVVPNQ	GTGGTCCAGTTTACATCATGAACATGATGCTCAATCCAAACGGCATGATTCAACGCCATCCTGTCATGAAGCAGCTTGTACAGGAATATGGCACTGTAGTCCCTAATCAGGCCCTGAGTGAAGAACAAGCACGTGCAATTC
MYETAQ	GTGGTCCAGTTTACATCATGAACATGATGTTGAATCCGAATGGCATGATTCAGCGCCATCCTGTCATGAAGCAGCTTGTGCAGGAATATGGCACCTACGAGACTGCGCAGGCCCTGAGTGAAGAACAAGCACGTGCAATTC
MPVDNG	GTGGTCCAGTTTACATCATGAACATGATGCTGAACCCGAACGGGATGATTCAGCGCCACCCAGTGATGAAGCAGCTGGTCCAAGAATACGGCACACCGGTGGATAACGGAGCCCTGAGTGAAGAACAAGCACGTGCAATTC
FVFYNL	GTGGTCCAGTTTACATCATGAACTTCATGCTTAATCCGAACGGCATGATTCAGCGTCATCCGGTGATGAAGCAGCTGGTTCAGGAATATGGTACAGTGTTTTATAACTTGGCCCTGAGTGAAGAACAAGCACGTGCAATTC
IAIPNL	GTGGTCCAGTTTACATCATGAACATTATGCTGAACCCCAACGGGATGATTCAACGCCATCCGGTGATGAAACAGCTCGTGCAAGAATACGGCACAGCCATCCCAAATCTGGCCCTGAGTGAAGAACAAGCACGTGCAATTC
MELPNM	GTGGTCCAGTTTACATCATGAACATGATGCTGAATCCGAACGGTATGATTCAACGTCACCCTGTGATGAAACAGCTTGTGCAGGAATACGGGACAGAGCTGCCCAACATGGCCCTGAGTGAAGAACAAGCACGTGCAATTC
MIRPNQ	GTGGTCCAGTTTACATCATGAACATGATGCTGAACCCCAACGGTATGATCCAGCGTCATCCGGTCATGAAACAGCTGGTCCAAGAATATGGTACCATCCGTCCAAACCAGGCCCTGAGTGAAGAACAAGCACGTGCAATTC
FPWTNQ	GTGGTCCAGTTTACATCATGAACTTTATGCTGAACCCAAACGGAATGATTCAACGCCACCCAGTAATGAAACAATTGGTACAAGAATACGGAACCCCATGGACCAACCAGGCCCTGAGTGAAGAACAAGCACGTGCAATTC
MPTPAM	GTGGTCCAGTTTACATCATGAACATGATGCTGAATCCAAATGGGATGATTCAGCGTCACCCTGTGATGAAGCAATTAGTCCAGGAATATGGTACGCCGACCCCAGCCATGGCCCTGAGTGAAGAACAAGCACGTGCAATTC
IPEAKQ	GTGGTCCAGTTTACATCATGAACATTATGCTGAACCCGAACGGTATGATTCAGCGCCACCCGGTTATGAAACAGCTGGTGCAGGAGTATGGCACGCCTGAGGCAAAACAGGCCCTGAGTGAAGAACAAGCACGTGCAATTC
MLFRFQ	GTGGTCCAGTTTACATCATGAACATGATGCTGAACCCGAACGGCATGATTCAACGCCATCCAGTTATGAAACAGCTTGTACAGGAGTACGGAACTCTTTTTCGCTTCCAAGCCCTGAGTGAAGAACAAGCACGTGCAATTC
MPLPPQ	GTGGTCCAGTTTACATCATGAACATGATGCTGAACCCAAATGGTATGATCCAGCGCCATCCAGTGATGAAACAGCTGGTTCAAGAATATGGGACCCCGCTCCCCCCCCAAGCCCTGAGTGAAGAACAAGCACGTGCAATTC
MHQANQ	GTGGTCCAGTTTACATCATGAACATGATGTTGAACCCGAACGGCATGATTCAGCGCCATCCAGTAATGAAACAACTCGTGCAGGAGTACGGCACTCATCAAGCGAACCAAGCCCTGAGTGAAGAACAAGCACGTGCAATTC
WAHVVQ	GTGGTCCAGTTTACATCATGAACTGGATGCTGAATCCGAACGGCATGATCCAGCGCCACCCGGTGATGAAGCAACTCGTTCAAGAATACGGCACAGCCCACGTCGTCCAGGCCCTGAGTGAAGAACAAGCACGTGCAATTC
MASTKQ	GTGGTCCAGTTTACATCATGAACATGATGCTGAACCCTAATGGTATGATCCAACGTCACCCGGTTATGAAACAGCTTGTGCAGGAATATGGCACTGCATCTACCAAACAGGCCCTGAGTGAAGAACAAGCACGTGCAATTC
MNFPNQ	GTGGTCCAGTTTACATCATGAACATGATGCTGAACCCGAACGGTATGATCCAGCGTCATCCAGTTATGAAACAACTGGTACAAGAATATGGAACGAATTTCCCGAACCAGGCCCTGAGTGAAGAACAAGCACGTGCAATTC
APATQQ	GTGGTCCAGTTTACATCATGAACGCCATGCTGAATCCCAATGGTATGATTCAACGTCACCCGGTGATGAAACAGCTGGTTCAGGAGTATGGGACTCCGGCAACACAGCAAGCCCTGAGTGAAGAACAAGCACGTGCAATTC
MALPDI	GTGGTCCAGTTTACATCATGAACATGATGCTTAACCCTAACGGCATGATTCAGCGTCACCCGGTAATGAAACAGCTCGTTCAGGAATACGGGACTGCCCTGCCTGATATCGCCCTGAGTGAAGAACAAGCACGTGCAATTC
MAIEDQ	GTGGTCCAGTTTACATCATGAACATGATGTTGAACCCGAATGGCATGATTCAGCGCCACCCGGTAATGAAGCAGCTCGTTCAGGAATACGGCACTGCAATTGAGGATCAGGCCCTGAGTGAAGAACAAGCACGTGCAATTC
FALANH	GTGGTCCAGTTTACATCATGAACTTTATGCTGAACCCTAATGGAATGATTCAGCGCCACCCGGTGATGAAGCAGTTGGTACAAGAGTACGGCACTGCGCTTGCGAATCACGCCCTGAGTGAAGAACAAGCACGTGCAATTC
MMLQNQ	GTGGTCCAGTTTACATCATGAACATGATGCTGAACCCAAACGGCATGATTCAGCGTCATCCAGTAATGAAACAGCTGGTACAGGAGTATGGCACCATGCTCCAGAACCAAGCCCTGAGTGAAGAACAAGCACGTGCAATTC
CVLTAQ	GTGGTCCAGTTTACATCATGAACTGCATGTTAAACCCGAACGGCATGATCCAGCGCCATCCGGTGATGAAACAACTCGTCCAGGAATACGGGACTGTGTTGACGGCACAAGCCCTGAGTGAAGAACAAGCACGTGCAATTC
KQAANQ	GTGGTCCAGTTTACATCATGAACAAGATGTTGAATCCGAACGGAATGATCCAGCGCCATCCCGTGATGAAACAGTTAGTACAAGAATATGGGACCCAAGCCGCTAACCAGGCCCTGAGTGAAGAACAAGCACGTGCAATTC
SRFTDM	GTGGTCCAGTTTACATCATGAACAGCATGTTAAACCCAAACGGCATGATCCAACGTCATCCAGTGATGAAACAACTGGTACAGGAATATGGAACCCGTTTCACCGACATGGCCCTGAGTGAAGAACAAGCACGTGCAATTC
MNITDN	GTGGTCCAGTTTACATCATGAACATGATGCTCAACCCGAATGGAATGATCCAGCGTCATCCCGTGATGAAACAGCTGGTCCAGGAATATGGAACGAATATCACGGATAACGCCCTGAGTGAAGAACAAGCACGTGCAATTC
YKLTNQ	GTGGTCCAGTTTACATCATGAACTATATGCTGAACCCCAATGGAATGATCCAACGCCACCCTGTCATGAAACAACTGGTGCAAGAATACGGCACGAAATTGACTAATCAGGCCCTGAGTGAAGAACAAGCACGTGCAATTC
MVFPSA	GTGGTCCAGTTTACATCATGAACATGATGCTGAATCCGAACGGAATGATCCAACGTCACCCAGTGATGAAACAGCTGGTTCAAGAATATGGAACAGTCTTTCCGTCTGCAGCCCTGAGTGAAGAACAAGCACGTGCAATTC
MVHPYN	GTGGTCCAGTTTACATCATGAACATGATGTTAAATCCCAACGGTATGATTCAGCGCCATCCGGTCATGAAACAGCTGGTACAGGAATACGGTACAGTTCATCCGTATAACGCCCTGAGTGAAGAACAAGCACGTGCAATTC
IPNTNQ	GTGGTCCAGTTTACATCATGAACATCATGCTGAACCCGAACGGCATGATTCAGCGTCACCCAGTTATGAAACAGTTAGTGCAAGAATACGGTACACCTAACACCAATCAAGCCCTGAGTGAAGAACAAGCACGTGCAATTC
FMLPSQ	GTGGTCCAGTTTACATCATGAACTTTATGTTGAATCCCAATGGTATGATTCAGCGTCATCCAGTTATGAAACAGTTGGTGCAGGAATATGGCACTATGCTTCCGAGTCAGGCCCTGAGTGAAGAACAAGCACGTGCAATTC
MDFANQ	GTGGTCCAGTTTACATCATGAACATGATGCTGAATCCGAACGGGATGATTCAGCGCCACCCGGTCATGAAACAGCTGGTCCAGGAGTACGGGACAGATTTTGCAAATCAAGCCCTGAGTGAAGAACAAGCACGTGCAATTC
MVITFG	GTGGTCCAGTTTACATCATGAACATGATGCTGAATCCGAATGGAATGATTCAGCGCCATCCCGTGATGAAACAGTTAGTTCAGGAATACGGCACCGTCATCACCTTTGGTGCCCTGAGTGAAGAACAAGCACGTGCAATTC
MPIPEQ	GTGGTCCAGTTTACATCATGAACATGATGCTTAATCCGAACGGTATGATTCAACGCCATCCAGTTATGAAGCAATTAGTGCAGGAATATGGTACGCCTATTCCCGAACAGGCCCTGAGTGAAGAACAAGCACGTGCAATTC
FMGTNQ	GTGGTCCAGTTTACATCATGAACTTTATGCTGAATCCGAATGGTATGATCCAGCGTCATCCGGTTATGAAACAGCTGGTACAGGAGTACGGCACGATGGGAACGAACCAGGCCCTGAGTGAAGAACAAGCACGTGCAATTC
MYFPGQ	GTGGTCCAGTTTACATCATGAACATGATGCTGAACCCGAACGGGATGATCCAGCGCCACCCGGTGATGAAACAGCTGGTGCAAGAGTATGGTACTTATTTTCCAGGCCAAGCCCTGAGTGAAGAACAAGCACGTGCAATTC
MPTSEM	GTGGTCCAGTTTACATCATGAACATGATGCTGAATCCTAATGGGATGATCCAGCGTCATCCGGTTATGAAACAGCTGGTCCAAGAATACGGTACACCAACGAGCGAAATGGCCCTGAGTGAAGAACAAGCACGTGCAATTC
MALMNM	GTGGTCCAGTTTACATCATGAACATGATGCTGAATCCAAACGGAATGATTCAGCGTCATCCGGTGATGAAGCAACTGGTCCAGGAATACGGTACGGCGCTGATGAATATGGCCCTGAGTGAAGAACAAGCACGTGCAATTC
LVFVNQ	GTGGTCCAGTTTACATCATGAACCTCATGCTCAATCCCAACGGGATGATCCAACGCCACCCGGTGATGAAACAACTCGTGCAGGAGTACGGCACCGTATTTGTAAACCAGGCCCTGAGTGAAGAACAAGCACGTGCAATTC
MPFPTF	GTGGTCCAGTTTACATCATGAACATGATGCTGAATCCGAATGGGATGATCCAGCGCCACCCTGTGATGAAGCAGCTGGTGCAGGAATATGGTACGCCTTTCCCGACATTCGCCCTGAGTGAAGAACAAGCACGTGCAATTC
MVYGDQ	GTGGTCCAGTTTACATCATGAACATGATGCTCAATCCCAACGGAATGATCCAGCGTCATCCGGTAATGAAACAGTTGGTGCAGGAATACGGCACGGTGTATGGCGATCAGGCCCTGAGTGAAGAACAAGCACGTGCAATTC
MPTPDP	GTGGTCCAGTTTACATCATGAACATGATGCTGAACCCCAACGGTATGATTCAGCGCCATCCAGTCATGAAACAGCTGGTGCAGGAATATGGAACGCCTACGCCGGATCCAGCCCTGAGTGAAGAACAAGCACGTGCAATTC
LPIPNQ	GTGGTCCAGTTTACATCATGAACTTAATGCTGAATCCAAACGGTATGATTCAGCGTCACCCGGTCATGAAACAACTGGTGCAGGAGTACGGTACCCCGATCCCGAACCAGGCCCTGAGTGAAGAACAAGCACGTGCAATTC
MSFSVQ	GTGGTCCAGTTTACATCATGAACATGATGTTAAATCCCAACGGTATGATTCAGCGTCATCCAGTTATGAAACAACTGGTGCAGGAGTATGGTACATCATTTTCGGTCCAGGCCCTGAGTGAAGAACAAGCACGTGCAATTC
MPSWNQ	GTGGTCCAGTTTACATCATGAACATGATGCTTAATCCTAATGGTATGATTCAGCGTCATCCTGTGATGAAACAGCTTGTACAGGAGTATGGGACGCCATCCTGGAACCAGGCCCTGAGTGAAGAACAAGCACGTGCAATTC
MVLTNQ	GTGGTCCAGTTTACATCATGAACATGATGCTGAACCCGAATGGCATGATTCAACGTCATCCGGTGATGAAACAACTTGTTCAGGAGTACGGTACGGTCTTGACGAATCAAGCCCTGAGTGAAGAACAAGCACGTGCAATTC
MNIPAQ	GTGGTCCAGTTTACATCATGAACATGATGTTAAATCCTAACGGAATGATCCAGCGTCATCCGGTGATGAAGCAGCTGGTTCAGGAGTATGGCACTAATATTCCGGCCCAGGCCCTGAGTGAAGAACAAGCACGTGCAATTC
MPQVTQ	GTGGTCCAGTTTACATCATGAACATGATGCTTAATCCCAACGGAATGATTCAACGCCATCCGGTGATGAAACAACTGGTGCAGGAATATGGGACTCCACAAGTAACGCAGGCCCTGAGTGAAGAACAAGCACGTGCAATTC
SPFANR	GTGGTCCAGTTTACATCATGAACTCTATGCTGAACCCGAACGGAATGATCCAGCGCCACCCGGTGATGAAGCAACTGGTCCAGGAATACGGGACTCCATTCGCCAATCGTGCCCTGAGTGAAGAACAAGCACGTGCAATTC
QKTPEQ	GTGGTCCAGTTTACATCATGAACCAAATGCTCAACCCGAATGGGATGATTCAACGCCACCCGGTAATGAAACAACTGGTACAGGAGTACGGTACTAAAACGCCGGAACAGGCCCTGAGTGAAGAACAAGCACGTGCAATTC
MQIPSQ	GTGGTCCAGTTTACATCATGAACATGATGCTGAACCCGAACGGCATGATCCAGCGCCATCCCGTTATGAAACAACTCGTTCAAGAATATGGTACGCAAATCCCAAGCCAGGCCCTGAGTGAAGAACAAGCACGTGCAATTC
MNLWDQ	GTGGTCCAGTTTACATCATGAACATGATGTTAAATCCGAATGGGATGATCCAGCGCCATCCGGTGATGAAACAATTGGTGCAGGAATATGGTACGAATCTCTGGGATCAGGCCCTGAGTGAAGAACAAGCACGTGCAATTC
MQLAPA	GTGGTCCAGTTTACATCATGAACATGATGTTGAATCCGAACGGAATGATTCAGCGCCATCCGGTTATGAAACAGCTGGTACAAGAATATGGTACACAGCTCGCGCCCGCCGCCCTGAGTGAAGAACAAGCACGTGCAATTC
MVAAPL	GTGGTCCAGTTTACATCATGAACATGATGCTGAATCCAAACGGGATGATTCAGCGTCATCCCGTTATGAAGCAGTTGGTACAAGAATATGGTACCGTAGCAGCACCACTGGCCCTGAGTGAAGAACAAGCACGTGCAATTC
MAIPVN	GTGGTCCAGTTTACATCATGAACATGATGCTGAACCCGAACGGTATGATTCAACGCCATCCTGTTATGAAGCAGTTAGTGCAAGAGTATGGTACCGCTATCCCGGTGAACGCCCTGAGTGAAGAACAAGCACGTGCAATTC
MQIPNQ	GTGGTCCAGTTTACATCATGAACATGATGCTGAACCCGAACGGTATGATTCAGCGCCACCCTGTAATGAAACAACTCGTGCAAGAATACGGCACGCAGATTCCGAACCAAGCCCTGAGTGAAGAACAAGCACGTGCAATTC
MWIPNQ	GTGGTCCAGTTTACATCATGAACATGATGCTGAACCCAAACGGCATGATCCAACGCCACCCAGTCATGAAACAGCTGGTGCAGGAATACGGGACATGGATTCCGAATCAGGCCCTGAGTGAAGAACAAGCACGTGCAATTC
MQYPNQ	GTGGTCCAGTTTACATCATGAACATGATGCTGAACCCAAATGGGATGATTCAGCGTCATCCCGTGATGAAACAACTTGTGCAGGAATACGGAACCCAATATCCGAATCAGGCCCTGAGTGAAGAACAAGCACGTGCAATTC
YGHLSQ	GTGGTCCAGTTTACATCATGAACTATATGCTGAATCCGAATGGCATGATTCAGCGTCACCCGGTAATGAAACAGCTGGTCCAAGAGTACGGCACTGGTCATCTGTCTCAAGCCCTGAGTGAAGAACAAGCACGTGCAATTC
PQLPNQ	GTGGTCCAGTTTACATCATGAACCCTATGCTCAACCCGAATGGTATGATCCAGCGTCATCCGGTTATGAAACAGCTGGTTCAGGAGTATGGTACCCAGCTGCCTAATCAGGCCCTGAGTGAAGAACAAGCACGTGCAATTC
MGAPHF	GTGGTCCAGTTTACATCATGAACATGATGCTGAATCCAAACGGAATGATCCAGCGCCACCCAGTGATGAAACAGCTTGTGCAAGAATATGGCACGGGCGCGCCACACTTTGCCCTGAGTGAAGAACAAGCACGTGCAATTC
YKCPKQ	GTGGTCCAGTTTACATCATGAACTATATGCTGAATCCTAACGGGATGATTCAGCGTCACCCGGTCATGAAACAGCTTGTCCAGGAATACGGCACCAAATGTCCAAAACAGGCCCTGAGTGAAGAACAAGCACGTGCAATTC
MMLTNQ	GTGGTCCAGTTTACATCATGAACATGATGCTGAATCCGAACGGTATGATCCAGCGTCACCCGGTCATGAAGCAGTTGGTTCAGGAATATGGTACGATGCTGACGAACCAGGCCCTGAGTGAAGAACAAGCACGTGCAATTC
MRIADM	GTGGTCCAGTTTACATCATGAACATGATGCTGAACCCGAATGGTATGATCCAGCGCCACCCGGTTATGAAACAGTTGGTGCAGGAATACGGCACACGTATCGCTGATATGGCCCTGAGTGAAGAACAAGCACGTGCAATTC
MASTNQ	GTGGTCCAGTTTACATCATGAACATGATGCTGAACCCCAACGGTATGATCCAGCGTCATCCTGTTATGAAACAGTTAGTGCAGGAATACGGGACCGCCTCGACGAACCAAGCCCTGAGTGAAGAACAAGCACGTGCAATTC
FPCASQ	GTGGTCCAGTTTACATCATGAACTTTATGCTTAACCCAAACGGCATGATTCAGCGCCATCCGGTTATGAAACAACTGGTGCAAGAGTATGGGACCCCATGTGCGAGCCAGGCCCTGAGTGAAGAACAAGCACGTGCAATTC
MGTPQQ	GTGGTCCAGTTTACATCATGAACATGATGCTGAATCCTAATGGTATGATCCAGCGCCATCCTGTGATGAAACAACTGGTACAGGAATACGGCACTGGGACGCCGCAGCAGGCCCTGAGTGAAGAACAAGCACGTGCAATTC
MLKSSQ	GTGGTCCAGTTTACATCATGAACATGATGCTGAATCCGAACGGGATGATTCAGCGTCATCCGGTGATGAAACAGCTGGTGCAGGAGTATGGAACCCTTAAATCATCGCAAGCCCTGAGTGAAGAACAAGCACGTGCAATTC
TPFADQ	GTGGTCCAGTTTACATCATGAACACCATGCTTAATCCGAACGGGATGATCCAACGCCATCCGGTTATGAAACAACTGGTGCAAGAATATGGCACCCCTTTCGCAGATCAGGCCCTGAGTGAAGAACAAGCACGTGCAATTC
QTVDDQ	GTGGTCCAGTTTACATCATGAACCAGATGCTTAACCCGAATGGTATGATCCAGCGCCACCCTGTAATGAAACAGTTGGTCCAAGAGTATGGCACCACGGTGGACGATCAAGCCCTGAGTGAAGAACAAGCACGTGCAATTC
VSITDQ	GTGGTCCAGTTTACATCATGAACGTTATGCTGAACCCGAACGGCATGATCCAACGTCACCCTGTTATGAAACAGCTGGTTCAGGAATATGGCACCAGCATCACGGATCAGGCCCTGAGTGAAGAACAAGCACGTGCAATTC
FILHNQ	GTGGTCCAGTTTACATCATGAACTTTATGTTGAATCCTAACGGCATGATTCAACGTCACCCGGTTATGAAGCAACTGGTACAGGAATATGGCACTATTTTGCACAACCAGGCCCTGAGTGAAGAACAAGCACGTGCAATTC
SMRTDQ	GTGGTCCAGTTTACATCATGAACAGCATGCTGAATCCGAACGGTATGATTCAACGTCATCCAGTTATGAAACAGCTGGTGCAGGAATATGGGACTATGCGCACCGATCAGGCCCTGAGTGAAGAACAAGCACGTGCAATTC
MKFPDG	GTGGTCCAGTTTACATCATGAACATGATGCTCAACCCGAACGGAATGATTCAGCGTCATCCAGTCATGAAACAGTTAGTGCAGGAATATGGGACGAAATTTCCGGACGGAGCCCTGAGTGAAGAACAAGCACGTGCAATTC
MAVTFQ	GTGGTCCAGTTTACATCATGAACATGATGTTGAACCCAAATGGTATGATCCAGCGTCACCCTGTGATGAAACAGCTGGTGCAAGAATATGGCACGGCGGTAACTTTTCAGGCCCTGAGTGAAGAACAAGCACGTGCAATTC
MRIPDS	GTGGTCCAGTTTACATCATGAACATGATGCTGAATCCCAACGGTATGATCCAACGTCACCCGGTGATGAAACAGCTGGTCCAGGAATATGGCACCCGTATTCCAGACTCGGCCCTGAGTGAAGAACAAGCACGTGCAATTC
WQFANG	GTGGTCCAGTTTACATCATGAACTGGATGCTGAATCCAAATGGGATGATTCAACGCCATCCAGTTATGAAGCAGCTGGTTCAGGAGTATGGAACCCAGTTTGCAAACGGTGCCCTGAGTGAAGAACAAGCACGTGCAATTC
TWLTEM	GTGGTCCAGTTTACATCATGAACACCATGCTCAACCCGAATGGGATGATCCAACGTCACCCGGTCATGAAACAGCTCGTTCAGGAGTATGGAACCTGGCTGACGGAAATGGCCCTGAGTGAAGAACAAGCACGTGCAATTC
FGVPYQ	GTGGTCCAGTTTACATCATGAACTTTATGCTGAACCCCAACGGCATGATTCAGCGTCATCCGGTGATGAAACAGCTGGTGCAGGAATACGGCACAGGCGTGCCGTACCAGGCCCTGAGTGAAGAACAAGCACGTGCAATTC
MPGVPR	GTGGTCCAGTTTACATCATGAACATGATGCTCAACCCTAATGGGATGATTCAGCGTCATCCGGTTATGAAACAACTGGTGCAGGAGTACGGCACGCCGGGCGTCCCACGTGCCCTGAGTGAAGAACAAGCACGTGCAATTC
MPVPAQ	GTGGTCCAGTTTACATCATGAACATGATGCTGAACCCAAACGGGATGATCCAACGCCACCCCGTGATGAAACAGCTGGTGCAAGAGTACGGCACTCCAGTGCCGGCACAGGCCCTGAGTGAAGAACAAGCACGTGCAATTC
MDLPSQ	GTGGTCCAGTTTACATCATGAACATGATGCTGAACCCAAATGGCATGATTCAGCGTCATCCCGTTATGAAACAGTTAGTTCAGGAATACGGTACCGATCTGCCGTCCCAAGCCCTGAGTGAAGAACAAGCACGTGCAATTC
MEIAPH	GTGGTCCAGTTTACATCATGAACATGATGCTGAATCCGAATGGTATGATTCAACGTCACCCGGTTATGAAACAACTGGTTCAGGAATATGGTACCGAAATTGCGCCGCACGCCCTGAGTGAAGAACAAGCACGTGCAATTC
MIVTNS	GTGGTCCAGTTTACATCATGAACATGATGCTTAACCCAAATGGCATGATTCAACGCCATCCGGTCATGAAACAGTTAGTCCAGGAATACGGGACGATTGTGACAAACTCAGCCCTGAGTGAAGAACAAGCACGTGCAATTC
MAITDS	GTGGTCCAGTTTACATCATGAACATGATGCTTAATCCGAATGGTATGATTCAGCGTCACCCGGTAATGAAGCAATTGGTCCAGGAATACGGCACAGCTATTACTGATTCCGCCCTGAGTGAAGAACAAGCACGTGCAATTC
MYVPIQ	GTGGTCCAGTTTACATCATGAACATGATGTTGAACCCGAACGGTATGATTCAACGCCATCCGGTGATGAAGCAGCTGGTGCAGGAATATGGCACTTATGTGCCGATCCAAGCCCTGAGTGAAGAACAAGCACGTGCAATTC
MAGTAQ	GTGGTCCAGTTTACATCATGAACATGATGCTGAATCCCAATGGTATGATTCAGCGTCATCCCGTCATGAAACAACTGGTCCAGGAGTACGGAACCGCAGGTACGGCGCAGGCCCTGAGTGAAGAACAAGCACGTGCAATTC
MQAPEA	GTGGTCCAGTTTACATCATGAACATGATGTTGAACCCAAATGGTATGATCCAACGCCACCCGGTCATGAAACAATTGGTACAAGAGTACGGTACTCAGGCCCCGGAAGCTGCCCTGAGTGAAGAACAAGCACGTGCAATTC
MPTPNH	GTGGTCCAGTTTACATCATGAACATGATGCTGAACCCAAACGGGATGATCCAACGTCATCCCGTGATGAAACAGCTGGTCCAGGAATACGGCACCCCCACCCCGAACCATGCCCTGAGTGAAGAACAAGCACGTGCAATTC
MLLANQ	GTGGTCCAGTTTACATCATGAACATGATGCTGAACCCGAACGGTATGATTCAACGCCACCCCGTAATGAAACAGCTGGTGCAGGAGTATGGTACGCTGCTGGCCAATCAAGCCCTGAGTGAAGAACAAGCACGTGCAATTC
MKLPRQ	GTGGTCCAGTTTACATCATGAACATGATGTTAAACCCGAACGGCATGATCCAGCGCCATCCGGTGATGAAACAACTCGTACAGGAATATGGCACCAAACTGCCCCGCCAGGCCCTGAGTGAAGAACAAGCACGTGCAATTC
MPQQYQ	GTGGTCCAGTTTACATCATGAACATGATGCTGAACCCAAATGGAATGATTCAACGCCACCCGGTTATGAAGCAATTAGTACAGGAGTACGGCACGCCGCAGCAATACCAGGCCCTGAGTGAAGAACAAGCACGTGCAATTC
LPVPGQ	GTGGTCCAGTTTACATCATGAACCTTATGTTAAACCCTAACGGTATGATTCAGCGTCACCCGGTCATGAAACAACTGGTGCAGGAATACGGGACCCCCGTTCCGGGCCAGGCCCTGAGTGAAGAACAAGCACGTGCAATTC
MQEPNV	GTGGTCCAGTTTACATCATGAACATGATGTTGAACCCAAACGGAATGATTCAGCGCCACCCCGTGATGAAGCAATTAGTGCAAGAATACGGCACGCAGGAACCGAACGTGGCCCTGAGTGAAGAACAAGCACGTGCAATTC
IPCLNQ	GTGGTCCAGTTTACATCATGAACATCATGCTGAACCCAAACGGTATGATTCAGCGTCATCCTGTCATGAAACAGCTGGTTCAGGAATATGGTACGCCTTGCCTGAATCAAGCCCTGAGTGAAGAACAAGCACGTGCAATTC
RSLPNQ	GTGGTCCAGTTTACATCATGAACCGTATGCTGAATCCAAACGGTATGATCCAGCGCCACCCGGTTATGAAACAGCTGGTGCAGGAATATGGGACATCTTTACCAAACCAAGCCCTGAGTGAAGAACAAGCACGTGCAATTC
MPLPQI	GTGGTCCAGTTTACATCATGAACATGATGCTTAACCCAAATGGCATGATCCAGCGCCACCCAGTGATGAAGCAACTGGTGCAGGAGTATGGGACGCCGCTCCCACAGATTGCCCTGAGTGAAGAACAAGCACGTGCAATTC
LKNLNQ	GTGGTCCAGTTTACATCATGAACTTAATGCTTAACCCCAACGGCATGATCCAACGTCATCCCGTGATGAAACAGCTGGTTCAAGAATACGGAACTAAAAATTTGAATCAGGCCCTGAGTGAAGAACAAGCACGTGCAATTC
MLQPQQ	GTGGTCCAGTTTACATCATGAACATGATGTTAAATCCCAACGGGATGATTCAACGCCATCCTGTGATGAAACAGCTCGTTCAGGAGTATGGCACCTTGCAGCCGCAACAAGCCCTGAGTGAAGAACAAGCACGTGCAATTC
MVVANS	GTGGTCCAGTTTACATCATGAACATGATGCTGAACCCAAACGGTATGATCCAGCGCCATCCGGTGATGAAGCAGCTCGTGCAGGAATATGGAACTGTAGTCGCGAACTCGGCCCTGAGTGAAGAACAAGCACGTGCAATTC
VQLSNQ	GTGGTCCAGTTTACATCATGAACGTAATGCTGAACCCCAACGGGATGATTCAGCGTCATCCGGTGATGAAACAGTTAGTCCAAGAGTACGGCACGCAGTTATCAAATCAGGCCCTGAGTGAAGAACAAGCACGTGCAATTC
MATTTI	GTGGTCCAGTTTACATCATGAACATGATGCTCAATCCGAACGGCATGATCCAGCGCCATCCTGTAATGAAACAGCTTGTGCAGGAATACGGCACGGCGACTACGACCATTGCCCTGAGTGAAGAACAAGCACGTGCAATTC
MPQTDQ	GTGGTCCAGTTTACATCATGAACATGATGTTGAACCCCAACGGCATGATCCAGCGTCACCCGGTAATGAAACAGCTGGTTCAGGAGTACGGTACCCCGCAGACTGACCAAGCCCTGAGTGAAGAACAAGCACGTGCAATTC
FAFTDQ	GTGGTCCAGTTTACATCATGAACTTTATGCTGAATCCGAATGGTATGATTCAGCGTCACCCAGTCATGAAACAGTTAGTGCAGGAATATGGCACTGCCTTTACTGATCAGGCCCTGAGTGAAGAACAAGCACGTGCAATTC
FPHPNQ	GTGGTCCAGTTTACATCATGAACTTCATGTTAAACCCGAATGGTATGATTCAGCGCCATCCCGTTATGAAACAGCTGGTTCAGGAATATGGCACGCCGCACCCGAACCAGGCCCTGAGTGAAGAACAAGCACGTGCAATTC
MPIPTM	GTGGTCCAGTTTACATCATGAACATGATGCTGAATCCGAACGGTATGATTCAACGTCATCCCGTGATGAAACAGCTCGTACAGGAATATGGCACCCCGATCCCGACAATGGCCCTGAGTGAAGAACAAGCACGTGCAATTC
MVLAMQ	GTGGTCCAGTTTACATCATGAACATGATGTTGAATCCCAATGGCATGATCCAGCGCCACCCGGTTATGAAACAATTAGTTCAGGAATATGGTACCGTGCTTGCGATGCAGGCCCTGAGTGAAGAACAAGCACGTGCAATTC
MMLTDQ	GTGGTCCAGTTTACATCATGAACATGATGTTAAACCCAAACGGCATGATTCAGCGTCACCCGGTGATGAAACAGCTCGTTCAAGAATATGGTACCATGTTGACGGATCAGGCCCTGAGTGAAGAACAAGCACGTGCAATTC
QMLPNQ	GTGGTCCAGTTTACATCATGAACCAGATGTTGAACCCGAATGGAATGATCCAGCGTCATCCGGTGATGAAACAACTGGTCCAGGAATATGGCACGATGCTGCCGAATCAAGCCCTGAGTGAAGAACAAGCACGTGCAATTC
MSLPQI	GTGGTCCAGTTTACATCATGAACATGATGCTGAACCCGAACGGTATGATTCAACGCCACCCGGTAATGAAACAGCTGGTTCAGGAATACGGTACGTCCCTGCCACAGATTGCCCTGAGTGAAGAACAAGCACGTGCAATTC
FRAPDP	GTGGTCCAGTTTACATCATGAACTTCATGCTTAACCCGAATGGCATGATCCAGCGCCATCCAGTAATGAAACAACTGGTCCAGGAATATGGGACCCGCGCCCCAGACCCGGCCCTGAGTGAAGAACAAGCACGTGCAATTC
MPKPNQ	GTGGTCCAGTTTACATCATGAACATGATGCTGAATCCTAACGGCATGATTCAGCGCCACCCGGTTATGAAACAACTCGTGCAGGAATATGGCACGCCTAAACCGAACCAGGCCCTGAGTGAAGAACAAGCACGTGCAATTC
NESPYL	GTGGTCCAGTTTACATCATGAACAACATGCTGAATCCTAACGGCATGATCCAACGCCACCCAGTGATGAAACAACTGGTGCAGGAGTACGGTACAGAATCTCCATATCTGGCCCTGAGTGAAGAACAAGCACGTGCAATTC
MWALNQ	GTGGTCCAGTTTACATCATGAACATGATGTTGAATCCGAACGGAATGATCCAACGTCACCCCGTCATGAAACAGCTGGTCCAAGAGTACGGTACGTGGGCGTTAAATCAGGCCCTGAGTGAAGAACAAGCACGTGCAATTC
WHLHDQ	GTGGTCCAGTTTACATCATGAACTGGATGCTGAACCCCAATGGTATGATTCAGCGCCATCCGGTAATGAAACAACTGGTGCAAGAATATGGAACCCATCTGCATGATCAAGCCCTGAGTGAAGAACAAGCACGTGCAATTC
VQFPPQ	GTGGTCCAGTTTACATCATGAACGTGATGCTGAACCCGAATGGGATGATTCAACGCCACCCTGTGATGAAACAACTGGTGCAGGAATATGGGACCCAATTTCCTCCACAGGCCCTGAGTGAAGAACAAGCACGTGCAATTC
YEIPRI	GTGGTCCAGTTTACATCATGAACTATATGTTAAACCCGAACGGCATGATTCAACGTCATCCAGTGATGAAACAGCTGGTTCAAGAGTACGGTACCGAAATTCCTCGTATTGCCCTGAGTGAAGAACAAGCACGTGCAATTC
MMLAGQ	GTGGTCCAGTTTACATCATGAACATGATGCTCAACCCGAATGGTATGATCCAGCGCCATCCAGTCATGAAACAGTTGGTGCAGGAGTACGGTACGATGTTAGCTGGACAGGCCCTGAGTGAAGAACAAGCACGTGCAATTC
MVGPNQ	GTGGTCCAGTTTACATCATGAACATGATGTTAAACCCTAATGGTATGATTCAGCGCCACCCTGTGATGAAACAGCTGGTCCAGGAATATGGTACCGTCGGACCAAATCAGGCCCTGAGTGAAGAACAAGCACGTGCAATTC
AVATNM	GTGGTCCAGTTTACATCATGAACGCCATGTTGAACCCTAACGGCATGATTCAGCGTCACCCTGTCATGAAACAGCTCGTACAAGAATACGGCACTGTCGCTACTAACATGGCCCTGAGTGAAGAACAAGCACGTGCAATTC
MIWAAA	GTGGTCCAGTTTACATCATGAACATGATGCTGAACCCGAATGGCATGATTCAACGCCACCCAGTGATGAAGCAGCTGGTTCAGGAATATGGTACGATCTGGGCAGCCGCCGCCCTGAGTGAAGAACAAGCACGTGCAATTC
MVLPAM	GTGGTCCAGTTTACATCATGAACATGATGTTGAACCCCAATGGTATGATCCAGCGCCATCCAGTAATGAAGCAATTAGTTCAGGAATATGGTACCGTGCTGCCGGCGATGGCCCTGAGTGAAGAACAAGCACGTGCAATTC
MCFAPQ	GTGGTCCAGTTTACATCATGAACATGATGTTGAACCCGAACGGCATGATTCAACGCCATCCGGTGATGAAACAGCTGGTCCAGGAGTATGGGACCTGCTTTGCGCCGCAGGCCCTGAGTGAAGAACAAGCACGTGCAATTC
MPTPFQ	GTGGTCCAGTTTACATCATGAACATGATGCTGAACCCTAACGGCATGATCCAACGCCATCCGGTGATGAAGCAGTTGGTCCAGGAATATGGAACGCCGACGCCATTCCAGGCCCTGAGTGAAGAACAAGCACGTGCAATTC
AALAPQ	GTGGTCCAGTTTACATCATGAACGCGATGCTGAACCCAAACGGGATGATTCAGCGCCATCCCGTGATGAAACAGCTGGTGCAGGAGTATGGTACGGCGTTGGCCCCGCAGGCCCTGAGTGAAGAACAAGCACGTGCAATTC
MAQSNP	GTGGTCCAGTTTACATCATGAACATGATGCTGAACCCCAATGGTATGATCCAGCGCCACCCGGTGATGAAACAATTAGTGCAGGAGTACGGTACTGCACAATCTAACCCTGCCCTGAGTGAAGAACAAGCACGTGCAATTC
MPDAPD	GTGGTCCAGTTTACATCATGAACATGATGCTGAATCCGAATGGCATGATTCAACGCCATCCTGTGATGAAGCAGCTGGTGCAGGAATACGGCACTCCTGACGCACCTGATGCCCTGAGTGAAGAACAAGCACGTGCAATTC
MLLMYQ	GTGGTCCAGTTTACATCATGAACATGATGCTGAATCCGAACGGTATGATTCAGCGTCACCCTGTTATGAAACAGTTAGTGCAAGAATATGGAACGCTTTTGATGTATCAGGCCCTGAGTGAAGAACAAGCACGTGCAATTC
MPYPDS	GTGGTCCAGTTTACATCATGAACATGATGCTGAACCCCAACGGTATGATTCAGCGTCATCCTGTCATGAAACAACTGGTGCAGGAATACGGCACCCCTTATCCGGACTCGGCCCTGAGTGAAGAACAAGCACGTGCAATTC
MMYIDY	GTGGTCCAGTTTACATCATGAACATGATGTTGAACCCTAACGGTATGATCCAGCGTCACCCAGTAATGAAACAGCTGGTACAGGAATATGGCACGATGTATATCGACTATGCCCTGAGTGAAGAACAAGCACGTGCAATTC
KPLAFQ	GTGGTCCAGTTTACATCATGAACAAAATGCTGAATCCGAACGGCATGATTCAACGTCATCCTGTTATGAAGCAGCTGGTGCAGGAGTATGGAACGCCTCTGGCATTTCAGGCCCTGAGTGAAGAACAAGCACGTGCAATTC
MTVVNQ	GTGGTCCAGTTTACATCATGAACATGATGCTCAATCCGAATGGTATGATTCAGCGCCACCCAGTCATGAAACAACTGGTGCAGGAATATGGAACGACTGTCGTGAATCAAGCCCTGAGTGAAGAACAAGCACGTGCAATTC
MLFPKM	GTGGTCCAGTTTACATCATGAACATGATGCTGAATCCCAATGGGATGATCCAGCGCCATCCGGTGATGAAACAGTTGGTCCAGGAGTATGGGACCTTGTTTCCAAAAATGGCCCTGAGTGAAGAACAAGCACGTGCAATTC
MTLPNQ	GTGGTCCAGTTTACATCATGAACATGATGCTTAACCCTAATGGGATGATCCAACGTCATCCGGTCATGAAACAGCTGGTCCAGGAGTATGGCACGACTTTGCCGAACCAGGCCCTGAGTGAAGAACAAGCACGTGCAATTC
MKYVDQ	GTGGTCCAGTTTACATCATGAACATGATGCTCAACCCGAATGGTATGATCCAACGCCATCCGGTTATGAAACAACTGGTGCAGGAATACGGCACCAAATACGTCGATCAAGCCCTGAGTGAAGAACAAGCACGTGCAATTC
MPNPGY	GTGGTCCAGTTTACATCATGAACATGATGTTGAACCCCAATGGCATGATTCAGCGTCATCCGGTCATGAAACAGTTGGTTCAGGAATATGGGACCCCGAATCCTGGTTACGCCCTGAGTGAAGAACAAGCACGTGCAATTC
RQVASQ	GTGGTCCAGTTTACATCATGAACCGTATGCTGAACCCGAACGGCATGATCCAGCGCCATCCTGTTATGAAACAGCTGGTACAGGAATATGGTACTCAAGTGGCTAGCCAGGCCCTGAGTGAAGAACAAGCACGTGCAATTC
MKKTNA	GTGGTCCAGTTTACATCATGAACATGATGTTGAACCCTAATGGTATGATTCAACGTCATCCGGTCATGAAACAGCTGGTCCAGGAATATGGCACAAAAAAAACCAATGCCGCCCTGAGTGAAGAACAAGCACGTGCAATTC
MQQPNQ	GTGGTCCAGTTTACATCATGAACATGATGTTGAATCCCAACGGCATGATTCAGCGCCATCCCGTGATGAAACAGCTGGTGCAAGAGTATGGAACCCAGCAGCCTAACCAGGCCCTGAGTGAAGAACAAGCACGTGCAATTC
MLLTNM	GTGGTCCAGTTTACATCATGAACATGATGCTGAATCCCAACGGTATGATCCAGCGCCACCCAGTTATGAAACAGTTAGTACAGGAATATGGGACCTTGCTGACGAACATGGCCCTGAGTGAAGAACAAGCACGTGCAATTC
MPPPNQ	GTGGTCCAGTTTACATCATGAACATGATGTTAAATCCGAACGGCATGATCCAGCGTCACCCGGTTATGAAACAGCTGGTACAGGAATATGGCACCCCCCCGCCTAATCAAGCCCTGAGTGAAGAACAAGCACGTGCAATTC
MPPSNQ	GTGGTCCAGTTTACATCATGAACATGATGTTAAACCCGAATGGCATGATCCAGCGCCATCCGGTTATGAAACAGTTGGTTCAGGAATATGGCACCCCACCCAGCAACCAAGCCCTGAGTGAAGAACAAGCACGTGCAATTC
VSPPTQ	GTGGTCCAGTTTACATCATGAACGTTATGTTAAATCCCAATGGCATGATCCAACGCCACCCAGTGATGAAACAACTTGTCCAGGAATACGGTACTAGTCCACCGACCCAGGCCCTGAGTGAAGAACAAGCACGTGCAATTC
MQFTQQ	GTGGTCCAGTTTACATCATGAACATGATGCTTAACCCGAATGGTATGATTCAACGTCATCCGGTAATGAAGCAGCTCGTCCAGGAATATGGAACTCAGTTTACTCAACAGGCCCTGAGTGAAGAACAAGCACGTGCAATTC
SVTADQ	GTGGTCCAGTTTACATCATGAACAGCATGTTGAACCCTAACGGTATGATCCAGCGCCATCCGGTAATGAAACAGCTGGTGCAGGAGTACGGCACGGTCACAGCGGATCAAGCCCTGAGTGAAGAACAAGCACGTGCAATTC
MPLTNP	GTGGTCCAGTTTACATCATGAACATGATGCTGAATCCTAATGGTATGATTCAACGCCATCCAGTAATGAAACAACTGGTTCAAGAGTACGGTACGCCTCTGACGAATCCGGCCCTGAGTGAAGAACAAGCACGTGCAATTC
SPIPAM	GTGGTCCAGTTTACATCATGAACTCCATGTTAAATCCGAACGGTATGATCCAGCGTCACCCGGTCATGAAACAACTGGTGCAGGAATATGGCACCCCGATCCCGGCGATGGCCCTGAGTGAAGAACAAGCACGTGCAATTC
HDAPNA	GTGGTCCAGTTTACATCATGAACCATATGCTGAATCCGAACGGTATGATCCAGCGTCATCCGGTGATGAAACAGCTGGTGCAAGAATATGGAACGGATGCCCCGAACGCCGCCCTGAGTGAAGAACAAGCACGTGCAATTC
FLLPDQ	GTGGTCCAGTTTACATCATGAACTTTATGTTAAATCCGAACGGTATGATCCAGCGTCACCCCGTGATGAAACAGCTGGTTCAAGAGTACGGTACTCTCTTACCGGACCAGGCCCTGAGTGAAGAACAAGCACGTGCAATTC
LPEPNY	GTGGTCCAGTTTACATCATGAACTTGATGCTGAACCCGAACGGCATGATTCAGCGCCACCCCGTTATGAAACAGCTTGTACAGGAGTACGGCACGCCGGAACCTAATTATGCCCTGAGTGAAGAACAAGCACGTGCAATTC
FPLPDQ	GTGGTCCAGTTTACATCATGAACTTCATGCTGAACCCGAATGGCATGATTCAACGTCATCCGGTTATGAAACAGCTGGTGCAGGAATACGGTACACCGTTGCCCGATCAGGCCCTGAGTGAAGAACAAGCACGTGCAATTC
MIVTNQ	GTGGTCCAGTTTACATCATGAACATGATGCTGAATCCGAATGGCATGATCCAGCGTCACCCGGTGATGAAACAGCTCGTACAGGAATACGGTACGATCGTGACTAACCAAGCCCTGAGTGAAGAACAAGCACGTGCAATTC
MPYPNY	GTGGTCCAGTTTACATCATGAACATGATGCTGAACCCGAATGGTATGATTCAGCGCCACCCCGTGATGAAGCAACTGGTACAAGAATACGGAACGCCGTACCCGAATTATGCCCTGAGTGAAGAACAAGCACGTGCAATTC
TVVPNQ	GTGGTCCAGTTTACATCATGAACACCATGCTGAACCCGAACGGAATGATTCAGCGCCATCCAGTAATGAAACAGCTCGTACAAGAGTACGGTACTGTTGTCCCGAACCAGGCCCTGAGTGAAGAACAAGCACGTGCAATTC
MVQPNQ	GTGGTCCAGTTTACATCATGAACATGATGCTGAACCCCAACGGCATGATCCAGCGCCATCCTGTGATGAAACAGCTGGTTCAGGAGTACGGGACGGTGCAACCGAACCAGGCCCTGAGTGAAGAACAAGCACGTGCAATTC
MPAPNF	GTGGTCCAGTTTACATCATGAACATGATGCTGAATCCGAATGGTATGATTCAGCGTCATCCGGTCATGAAACAACTGGTGCAAGAGTACGGTACTCCGGCCCCGAATTTCGCCCTGAGTGAAGAACAAGCACGTGCAATTC
MVQYNE	GTGGTCCAGTTTACATCATGAACATGATGCTGAATCCTAATGGGATGATTCAGCGCCATCCGGTTATGAAACAGCTCGTCCAAGAATATGGCACGGTGCAGTATAATGAAGCCCTGAGTGAAGAACAAGCACGTGCAATTC
TANINQ	GTGGTCCAGTTTACATCATGAACACCATGTTAAACCCTAACGGCATGATCCAGCGTCACCCTGTGATGAAACAGCTGGTGCAGGAATATGGAACCGCGAACATCAATCAGGCCCTGAGTGAAGAACAAGCACGTGCAATTC
MFVPSQ	GTGGTCCAGTTTACATCATGAACATGATGCTTAATCCGAACGGTATGATCCAGCGTCACCCGGTCATGAAACAGCTGGTTCAAGAATACGGCACCTTCGTACCGTCCCAGGCCCTGAGTGAAGAACAAGCACGTGCAATTC
MQLPQA	GTGGTCCAGTTTACATCATGAACATGATGCTCAACCCAAACGGCATGATCCAGCGTCATCCGGTTATGAAGCAACTGGTGCAGGAATATGGTACCCAGCTGCCGCAGGCGGCCCTGAGTGAAGAACAAGCACGTGCAATTC
LLQPEA	GTGGTCCAGTTTACATCATGAACCTGATGTTAAACCCTAACGGTATGATTCAACGCCATCCGGTGATGAAACAACTGGTGCAGGAATATGGTACACTGCAACCAGAAGCGGCCCTGAGTGAAGAACAAGCACGTGCAATTC
FPVTEF	GTGGTCCAGTTTACATCATGAACTTCATGCTGAACCCGAATGGTATGATCCAACGTCATCCGGTGATGAAGCAGCTTGTTCAAGAATATGGTACCCCAGTTACGGAGTTTGCCCTGAGTGAAGAACAAGCACGTGCAATTC
MPLNDF	GTGGTCCAGTTTACATCATGAACATGATGCTGAATCCAAATGGTATGATCCAGCGTCATCCAGTGATGAAACAACTGGTGCAGGAATATGGCACCCCGTTAAACGATTTCGCCCTGAGTGAAGAACAAGCACGTGCAATTC
MGLVNM	GTGGTCCAGTTTACATCATGAACATGATGTTGAACCCTAATGGGATGATTCAGCGCCACCCGGTGATGAAACAACTGGTGCAAGAGTATGGGACCGGTCTGGTCAATATGGCCCTGAGTGAAGAACAAGCACGTGCAATTC
MAVAYQ	GTGGTCCAGTTTACATCATGAACATGATGCTTAACCCGAATGGGATGATTCAACGTCATCCGGTGATGAAACAGCTGGTGCAAGAATATGGCACCGCCGTAGCGTACCAAGCCCTGAGTGAAGAACAAGCACGTGCAATTC
FPGANP	GTGGTCCAGTTTACATCATGAACTTTATGCTGAATCCAAACGGAATGATCCAACGCCATCCGGTAATGAAGCAATTGGTGCAGGAATATGGCACACCGGGGGCCAATCCCGCCCTGAGTGAAGAACAAGCACGTGCAATTC
MIHPFQ	GTGGTCCAGTTTACATCATGAACATGATGTTAAATCCGAATGGTATGATTCAGCGTCATCCGGTGATGAAACAATTGGTGCAGGAATATGGGACGATTCATCCGTTCCAGGCCCTGAGTGAAGAACAAGCACGTGCAATTC
MRWPWQ	GTGGTCCAGTTTACATCATGAACATGATGCTGAACCCGAATGGCATGATCCAACGCCATCCAGTAATGAAACAGCTGGTTCAGGAGTACGGTACTCGTTGGCCATGGCAGGCCCTGAGTGAAGAACAAGCACGTGCAATTC
LPGMNL	GTGGTCCAGTTTACATCATGAACCTGATGCTCAATCCTAACGGCATGATCCAGCGTCATCCAGTCATGAAACAACTCGTACAGGAATACGGTACGCCGGGTATGAACCTTGCCCTGAGTGAAGAACAAGCACGTGCAATTC
MQGAGQ	GTGGTCCAGTTTACATCATGAACATGATGCTTAATCCTAACGGAATGATCCAGCGCCATCCGGTAATGAAACAGTTAGTGCAGGAATACGGTACCCAGGGTGCGGGTCAAGCCCTGAGTGAAGAACAAGCACGTGCAATTC
MPGTNQ	GTGGTCCAGTTTACATCATGAACATGATGCTCAACCCCAACGGAATGATTCAACGTCATCCTGTGATGAAACAGCTGGTGCAAGAATATGGCACCCCCGGCACCAATCAAGCCCTGAGTGAAGAACAAGCACGTGCAATTC
MRLTNQ	GTGGTCCAGTTTACATCATGAACATGATGCTGAATCCGAACGGAATGATCCAGCGCCACCCAGTGATGAAGCAACTCGTACAGGAATACGGAACCCGCCTGACCAACCAGGCCCTGAGTGAAGAACAAGCACGTGCAATTC
MPYADI	GTGGTCCAGTTTACATCATGAACATGATGTTAAATCCAAATGGCATGATCCAGCGCCATCCAGTCATGAAACAGCTGGTTCAAGAATATGGTACCCCTTATGCTGACATCGCCCTGAGTGAAGAACAAGCACGTGCAATTC
FVLTNQ	GTGGTCCAGTTTACATCATGAACTTTATGTTGAATCCAAATGGAATGATCCAGCGCCATCCGGTGATGAAGCAGCTGGTCCAGGAATATGGCACCGTGCTGACCAACCAGGCCCTGAGTGAAGAACAAGCACGTGCAATTC
MKIANR	GTGGTCCAGTTTACATCATGAACATGATGCTTAACCCCAATGGTATGATCCAGCGTCACCCGGTGATGAAACAGCTGGTTCAAGAATACGGTACCAAAATTGCAAATCGCGCCCTGAGTGAAGAACAAGCACGTGCAATTC
MTVTNQ	GTGGTCCAGTTTACATCATGAACATGATGCTTAACCCGAACGGCATGATCCAACGTCACCCGGTGATGAAACAGTTGGTCCAAGAATACGGCACCACTGTTACGAATCAGGCCCTGAGTGAAGAACAAGCACGTGCAATTC
HQKPDQ	GTGGTCCAGTTTACATCATGAACCATATGTTAAATCCGAACGGGATGATCCAGCGCCACCCGGTCATGAAGCAACTGGTGCAAGAATATGGTACCCAAAAACCCGATCAAGCCCTGAGTGAAGAACAAGCACGTGCAATTC
MRLENL	GTGGTCCAGTTTACATCATGAACATGATGCTTAACCCCAACGGGATGATCCAGCGCCACCCTGTGATGAAACAACTGGTCCAGGAGTATGGTACCCGCCTGGAAAATCTCGCCCTGAGTGAAGAACAAGCACGTGCAATTC
MPQANL	GTGGTCCAGTTTACATCATGAACATGATGCTGAACCCTAACGGCATGATTCAGCGCCATCCAGTTATGAAGCAGCTCGTTCAAGAATACGGTACGCCTCAGGCCAATCTGGCCCTGAGTGAAGAACAAGCACGTGCAATTC
MQVANQ	GTGGTCCAGTTTACATCATGAACATGATGCTGAATCCGAACGGCATGATTCAGCGCCATCCGGTAATGAAACAGTTAGTGCAGGAGTACGGCACACAAGTTGCGAACCAGGCCCTGAGTGAAGAACAAGCACGTGCAATTC
DRKPNA	GTGGTCCAGTTTACATCATGAACGACATGCTCAATCCTAACGGAATGATTCAGCGCCACCCTGTAATGAAACAGCTGGTTCAGGAATACGGCACCCGCAAACCGAATGCAGCCCTGAGTGAAGAACAAGCACGTGCAATTC
MAIPPQ	GTGGTCCAGTTTACATCATGAACATGATGCTCAACCCTAACGGTATGATTCAGCGCCATCCAGTGATGAAACAGCTTGTGCAGGAATACGGCACGGCTATTCCGCCTCAAGCCCTGAGTGAAGAACAAGCACGTGCAATTC
MGAANQ	GTGGTCCAGTTTACATCATGAACATGATGCTGAATCCGAACGGTATGATTCAGCGCCACCCAGTAATGAAACAATTGGTACAGGAATATGGTACCGGTGCGGCTAACCAGGCCCTGAGTGAAGAACAAGCACGTGCAATTC
MYLTNQ	GTGGTCCAGTTTACATCATGAACATGATGCTGAACCCGAATGGCATGATCCAGCGCCACCCGGTGATGAAACAGTTAGTGCAAGAATATGGCACATATCTGACGAACCAGGCCCTGAGTGAAGAACAAGCACGTGCAATTC
MKDPLQ	GTGGTCCAGTTTACATCATGAACATGATGCTGAACCCGAACGGCATGATTCAACGCCACCCGGTTATGAAACAGCTGGTCCAGGAATACGGCACTAAAGACCCGCTGCAGGCCCTGAGTGAAGAACAAGCACGTGCAATTC
MAAPNI	GTGGTCCAGTTTACATCATGAACATGATGCTGAACCCTAACGGCATGATTCAGCGCCATCCGGTGATGAAACAGTTGGTGCAGGAATACGGGACCGCCGCTCCGAACATCGCCCTGAGTGAAGAACAAGCACGTGCAATTC
YLSPNQ	GTGGTCCAGTTTACATCATGAACTACATGCTGAACCCAAACGGAATGATTCAGCGTCATCCCGTTATGAAGCAATTGGTGCAGGAATACGGCACTCTCAGCCCAAACCAAGCCCTGAGTGAAGAACAAGCACGTGCAATTC
MQHPFE	GTGGTCCAGTTTACATCATGAACATGATGCTTAACCCGAACGGGATGATCCAGCGCCACCCGGTGATGAAGCAATTAGTTCAAGAGTACGGCACCCAGCACCCGTTCGAAGCCCTGAGTGAAGAACAAGCACGTGCAATTC
MANPNY	GTGGTCCAGTTTACATCATGAACATGATGCTGAACCCTAATGGTATGATTCAGCGTCATCCGGTCATGAAACAGCTGGTGCAAGAGTACGGGACGGCCAACCCGAATTATGCCCTGAGTGAAGAACAAGCACGTGCAATTC
WWYPNQ	GTGGTCCAGTTTACATCATGAACTGGATGCTCAATCCAAATGGCATGATTCAGCGCCATCCTGTGATGAAACAGTTAGTCCAGGAGTATGGTACGTGGTACCCGAACCAAGCCCTGAGTGAAGAACAAGCACGTGCAATTC
YTPPNL	GTGGTCCAGTTTACATCATGAACTATATGCTGAACCCAAACGGAATGATTCAACGCCATCCGGTCATGAAACAGTTAGTTCAAGAATACGGCACTACACCACCGAATTTGGCCCTGAGTGAAGAACAAGCACGTGCAATTC
MNFPNL	GTGGTCCAGTTTACATCATGAACATGATGTTAAACCCCAACGGAATGATCCAACGTCACCCGGTGATGAAACAGCTCGTTCAGGAATATGGGACCAATTTCCCGAATTTGGCCCTGAGTGAAGAACAAGCACGTGCAATTC
MPNPDY	GTGGTCCAGTTTACATCATGAACATGATGCTCAACCCAAATGGCATGATTCAACGTCACCCTGTGATGAAACAGCTGGTACAGGAGTATGGCACCCCTAACCCCGACTATGCCCTGAGTGAAGAACAAGCACGTGCAATTC
TGLTPP	GTGGTCCAGTTTACATCATGAACACGATGTTAAACCCAAATGGAATGATCCAGCGCCATCCAGTTATGAAACAGCTGGTGCAGGAATATGGCACAGGCCTGACGCCGCCGGCCCTGAGTGAAGAACAAGCACGTGCAATTC
MMLADQ	GTGGTCCAGTTTACATCATGAACATGATGCTGAACCCGAACGGCATGATCCAGCGTCACCCAGTGATGAAACAGTTGGTGCAGGAATACGGGACGATGCTGGCGGATCAGGCCCTGAGTGAAGAACAAGCACGTGCAATTC
DPIADH	GTGGTCCAGTTTACATCATGAACGACATGCTGAATCCAAACGGTATGATCCAACGTCATCCGGTCATGAAACAACTGGTCCAGGAGTATGGCACCCCGATTGCGGACCACGCCCTGAGTGAAGAACAAGCACGTGCAATTC
AAEPSN	GTGGTCCAGTTTACATCATGAACGCCATGCTGAATCCGAATGGTATGATTCAGCGCCACCCAGTGATGAAACAGCTGGTGCAAGAATACGGCACCGCTGAACCTAGTAATGCCCTGAGTGAAGAACAAGCACGTGCAATTC
MFFARQ	GTGGTCCAGTTTACATCATGAACATGATGCTCAACCCCAACGGTATGATTCAGCGCCACCCTGTTATGAAACAACTGGTTCAAGAATACGGAACATTCTTTGCGCGTCAGGCCCTGAGTGAAGAACAAGCACGTGCAATTC
MATPAQ	GTGGTCCAGTTTACATCATGAACATGATGCTGAATCCCAATGGTATGATTCAGCGTCATCCGGTGATGAAACAGCTGGTGCAGGAATATGGGACCGCAACCCCGGCCCAAGCCCTGAGTGAAGAACAAGCACGTGCAATTC
MALPNM	GTGGTCCAGTTTACATCATGAACATGATGCTGAACCCTAATGGCATGATTCAACGTCATCCGGTGATGAAACAGCTTGTGCAAGAATATGGCACCGCGCTCCCGAATATGGCCCTGAGTGAAGAACAAGCACGTGCAATTC
MEDPNI	GTGGTCCAGTTTACATCATGAACATGATGTTGAATCCGAACGGCATGATCCAGCGTCACCCAGTGATGAAACAGCTGGTGCAAGAGTATGGTACGGAAGACCCGAATATTGCCCTGAGTGAAGAACAAGCACGTGCAATTC
LVLGDR	GTGGTCCAGTTTACATCATGAACTTGATGCTTAACCCGAATGGCATGATCCAGCGCCACCCAGTCATGAAACAACTGGTCCAGGAATACGGCACCGTTCTGGGCGATCGTGCCCTGAGTGAAGAACAAGCACGTGCAATTC
MPRTND	GTGGTCCAGTTTACATCATGAACATGATGCTGAACCCCAACGGAATGATCCAACGCCATCCGGTCATGAAACAGCTGGTGCAAGAATATGGTACCCCGCGTACGAATGATGCCCTGAGTGAAGAACAAGCACGTGCAATTC
MPQTFQ	GTGGTCCAGTTTACATCATGAACATGATGCTGAACCCGAATGGTATGATCCAGCGTCATCCCGTCATGAAACAACTGGTGCAGGAATACGGTACCCCGCAAACATTTCAGGCCCTGAGTGAAGAACAAGCACGTGCAATTC
MPVTSN	GTGGTCCAGTTTACATCATGAACATGATGCTGAACCCGAATGGCATGATTCAGCGTCATCCGGTGATGAAACAGCTGGTCCAAGAATATGGCACGCCAGTCACTTCGAACGCCCTGAGTGAAGAACAAGCACGTGCAATTC
DCHAPM	GTGGTCCAGTTTACATCATGAACGATATGCTGAACCCAAACGGTATGATCCAGCGTCATCCCGTGATGAAGCAGCTGGTGCAAGAATATGGAACGTGCCACGCCCCTATGGCCCTGAGTGAAGAACAAGCACGTGCAATTC
KPWPNY	GTGGTCCAGTTTACATCATGAACAAGATGCTGAACCCAAACGGTATGATTCAACGCCATCCCGTCATGAAGCAATTAGTTCAAGAATACGGCACTCCATGGCCGAACTATGCCCTGAGTGAAGAACAAGCACGTGCAATTC
KPTTNQ	GTGGTCCAGTTTACATCATGAACAAAATGCTGAATCCTAACGGTATGATTCAACGTCATCCCGTCATGAAACAGTTAGTGCAAGAATACGGGACTCCGACCACGAACCAGGCCCTGAGTGAAGAACAAGCACGTGCAATTC
MQLVDQ	GTGGTCCAGTTTACATCATGAACATGATGCTGAACCCAAACGGCATGATCCAACGTCATCCTGTTATGAAACAGCTGGTGCAAGAATATGGCACCCAACTGGTCGACCAAGCCCTGAGTGAAGAACAAGCACGTGCAATTC
AQHVNQ	GTGGTCCAGTTTACATCATGAACGCTATGCTGAACCCCAACGGTATGATCCAACGCCACCCGGTGATGAAACAATTAGTACAGGAATACGGCACCCAGCACGTAAATCAAGCCCTGAGTGAAGAACAAGCACGTGCAATTC
KRTPNQ	GTGGTCCAGTTTACATCATGAACAAAATGCTGAATCCCAACGGTATGATTCAGCGTCACCCAGTGATGAAACAGCTGGTACAAGAATATGGTACCCGTACTCCGAACCAGGCCCTGAGTGAAGAACAAGCACGTGCAATTC
MPITST	GTGGTCCAGTTTACATCATGAACATGATGCTGAACCCGAACGGCATGATTCAGCGTCACCCTGTGATGAAACAGTTGGTTCAGGAATATGGGACTCCCATCACTAGCACCGCCCTGAGTGAAGAACAAGCACGTGCAATTC
MYCPPQ	GTGGTCCAGTTTACATCATGAACATGATGTTAAATCCGAATGGAATGATTCAACGCCATCCTGTGATGAAACAGCTGGTCCAAGAATATGGTACGTACTGTCCCCCGCAAGCCCTGAGTGAAGAACAAGCACGTGCAATTC
IPRPDQ	GTGGTCCAGTTTACATCATGAACATCATGCTGAATCCGAACGGCATGATTCAGCGCCACCCGGTCATGAAACAACTGGTACAGGAATATGGTACCCCGCGCCCGGATCAGGCCCTGAGTGAAGAACAAGCACGTGCAATTC
MVHTIL	GTGGTCCAGTTTACATCATGAACATGATGTTAAACCCGAACGGAATGATTCAACGTCATCCTGTTATGAAACAGTTAGTCCAGGAATATGGCACGGTACATACGATTTTAGCCCTGAGTGAAGAACAAGCACGTGCAATTC
MGKFDQ	GTGGTCCAGTTTACATCATGAACATGATGTTAAACCCTAACGGTATGATTCAACGCCATCCAGTCATGAAACAATTAGTTCAAGAATACGGCACCGGTAAATTTGATCAGGCCCTGAGTGAAGAACAAGCACGTGCAATTC
WLLTNQ	GTGGTCCAGTTTACATCATGAACTGGATGCTCAACCCAAACGGTATGATTCAGCGTCACCCTGTAATGAAACAGTTAGTCCAGGAATATGGCACTTTATTGACTAATCAGGCCCTGAGTGAAGAACAAGCACGTGCAATTC
MPLLDQ	GTGGTCCAGTTTACATCATGAACATGATGCTGAATCCCAATGGAATGATTCAGCGCCATCCAGTGATGAAACAACTGGTTCAGGAATACGGTACCCCGCTGTTGGATCAGGCCCTGAGTGAAGAACAAGCACGTGCAATTC
MPSVNQ	GTGGTCCAGTTTACATCATGAACATGATGCTTAATCCTAATGGCATGATCCAACGTCACCCAGTTATGAAGCAGCTGGTACAAGAATACGGCACACCAAGCGTGAATCAAGCCCTGAGTGAAGAACAAGCACGTGCAATTC
MVLPNQ	GTGGTCCAGTTTACATCATGAACATGATGCTCAACCCGAACGGCATGATTCAACGCCACCCGGTAATGAAACAGTTAGTGCAGGAATACGGCACCGTACTGCCGAACCAGGCCCTGAGTGAAGAACAAGCACGTGCAATTC
FPLTNF	GTGGTCCAGTTTACATCATGAACTTTATGCTGAATCCCAATGGTATGATCCAGCGTCACCCCGTTATGAAACAGCTCGTGCAGGAATATGGCACCCCCCTGACCAACTTTGCCCTGAGTGAAGAACAAGCACGTGCAATTC
EPEQSQ	GTGGTCCAGTTTACATCATGAACGAGATGCTCAACCCTAACGGCATGATTCAGCGCCATCCTGTGATGAAACAACTGGTGCAGGAATATGGAACGCCGGAACAGTCGCAAGCCCTGAGTGAAGAACAAGCACGTGCAATTC
MPEPNQ	GTGGTCCAGTTTACATCATGAACATGATGCTGAACCCGAATGGTATGATCCAGCGCCATCCGGTGATGAAGCAGCTGGTTCAAGAATATGGGACCCCGGAACCGAACCAAGCCCTGAGTGAAGAACAAGCACGTGCAATTC
MIILNY	GTGGTCCAGTTTACATCATGAACATGATGCTGAACCCAAACGGAATGATCCAGCGTCATCCCGTTATGAAACAGCTCGTGCAGGAATATGGGACAATTATTCTGAACTATGCCCTGAGTGAAGAACAAGCACGTGCAATTC
EPVKNQ	GTGGTCCAGTTTACATCATGAACGAGATGCTGAATCCAAACGGGATGATTCAACGTCATCCTGTAATGAAACAACTCGTGCAAGAGTATGGTACTCCGGTTAAAAACCAAGCCCTGAGTGAAGAACAAGCACGTGCAATTC
MILASR	GTGGTCCAGTTTACATCATGAACATGATGCTGAATCCAAATGGGATGATTCAGCGTCATCCAGTAATGAAGCAGTTGGTTCAAGAATACGGCACAATTCTTGCCTCGCGTGCCCTGAGTGAAGAACAAGCACGTGCAATTC
INNPNQ	GTGGTCCAGTTTACATCATGAACATCATGCTGAATCCGAACGGTATGATCCAGCGCCACCCTGTTATGAAGCAGCTTGTCCAGGAGTACGGCACCAATAACCCGAATCAGGCCCTGAGTGAAGAACAAGCACGTGCAATTC
MVRLNQ	GTGGTCCAGTTTACATCATGAACATGATGTTAAATCCAAACGGTATGATTCAACGCCACCCGGTTATGAAGCAACTCGTGCAGGAATACGGTACGGTCCGCCTCAACCAGGCCCTGAGTGAAGAACAAGCACGTGCAATTC
MPLANV	GTGGTCCAGTTTACATCATGAACATGATGCTGAATCCTAATGGCATGATCCAGCGTCACCCTGTCATGAAACAGTTGGTTCAGGAGTATGGCACCCCGCTCGCCAACGTAGCCCTGAGTGAAGAACAAGCACGTGCAATTC
MDEPPQ	GTGGTCCAGTTTACATCATGAACATGATGCTGAACCCGAATGGAATGATCCAGCGCCATCCGGTCATGAAACAGCTTGTGCAGGAATATGGCACCGATGAGCCCCCACAGGCCCTGAGTGAAGAACAAGCACGTGCAATTC
MPHPPA	GTGGTCCAGTTTACATCATGAACATGATGCTCAACCCGAATGGCATGATCCAACGTCATCCGGTCATGAAACAACTGGTTCAGGAGTACGGCACTCCGCATCCGCCTGCTGCCCTGAGTGAAGAACAAGCACGTGCAATTC
FPIHPQ	GTGGTCCAGTTTACATCATGAACTTCATGCTGAACCCGAATGGTATGATTCAACGTCACCCTGTCATGAAACAGCTGGTCCAGGAATATGGCACCCCGATTCATCCGCAGGCCCTGAGTGAAGAACAAGCACGTGCAATTC
ILVTSQ	GTGGTCCAGTTTACATCATGAACATTATGTTGAACCCGAACGGCATGATTCAGCGCCATCCGGTGATGAAACAGCTGGTTCAAGAGTACGGAACGTTAGTCACGTCACAGGCCCTGAGTGAAGAACAAGCACGTGCAATTC
MKGPNQ	GTGGTCCAGTTTACATCATGAACATGATGCTGAATCCGAATGGCATGATTCAGCGCCACCCGGTCATGAAACAACTGGTACAGGAGTACGGAACGAAAGGTCCTAACCAGGCCCTGAGTGAAGAACAAGCACGTGCAATTC
MLPPPQ	GTGGTCCAGTTTACATCATGAACATGATGTTAAACCCGAATGGGATGATTCAGCGCCATCCGGTGATGAAACAGCTGGTGCAGGAGTACGGCACGCTGCCGCCGCCGCAAGCCCTGAGTGAAGAACAAGCACGTGCAATTC
MASRNQ	GTGGTCCAGTTTACATCATGAACATGATGCTTAATCCAAACGGCATGATCCAGCGTCACCCCGTTATGAAACAGCTGGTCCAGGAATATGGAACCGCTAGCCGCAACCAAGCCCTGAGTGAAGAACAAGCACGTGCAATTC
LATPNT	GTGGTCCAGTTTACATCATGAACTTGATGTTAAACCCAAACGGCATGATTCAGCGCCATCCGGTTATGAAACAATTAGTGCAGGAATATGGCACTGCCACCCCAAACACCGCCCTGAGTGAAGAACAAGCACGTGCAATTC
VQQTNQ	GTGGTCCAGTTTACATCATGAACGTTATGTTGAATCCGAATGGAATGATTCAACGCCATCCGGTGATGAAACAGCTGGTGCAGGAATATGGTACTCAGCAGACTAATCAGGCCCTGAGTGAAGAACAAGCACGTGCAATTC
WKRPKA	GTGGTCCAGTTTACATCATGAACTGGATGCTGAACCCCAATGGTATGATTCAGCGTCACCCCGTCATGAAACAGCTTGTGCAGGAGTACGGCACCAAACGCCCTAAAGCCGCCCTGAGTGAAGAACAAGCACGTGCAATTC
MSLPAQ	GTGGTCCAGTTTACATCATGAACATGATGCTGAACCCGAACGGCATGATCCAGCGCCACCCGGTGATGAAACAGCTGGTACAAGAATATGGCACCAGCTTACCAGCTCAGGCCCTGAGTGAAGAACAAGCACGTGCAATTC
MSDVNQ	GTGGTCCAGTTTACATCATGAACATGATGCTGAACCCCAACGGGATGATCCAACGCCATCCCGTGATGAAACAACTGGTTCAGGAGTATGGGACCAGCGACGTTAACCAAGCCCTGAGTGAAGAACAAGCACGTGCAATTC
MPSANQ	GTGGTCCAGTTTACATCATGAACATGATGCTGAATCCGAATGGTATGATCCAACGCCATCCCGTCATGAAACAGCTGGTCCAGGAATACGGCACGCCTAGCGCAAATCAGGCCCTGAGTGAAGAACAAGCACGTGCAATTC
TPIGKQ	GTGGTCCAGTTTACATCATGAACACGATGTTGAATCCGAATGGCATGATTCAGCGTCATCCAGTCATGAAGCAACTGGTTCAGGAATACGGTACCCCGATTGGCAAACAGGCCCTGAGTGAAGAACAAGCACGTGCAATTC
MPAEFQ	GTGGTCCAGTTTACATCATGAACATGATGCTTAATCCTAATGGGATGATTCAACGCCATCCCGTTATGAAACAGTTAGTTCAAGAATATGGCACCCCTGCTGAATTCCAGGCCCTGAGTGAAGAACAAGCACGTGCAATTC
MVLAGQ	GTGGTCCAGTTTACATCATGAACATGATGCTGAACCCCAACGGAATGATCCAGCGCCATCCCGTCATGAAACAGCTGGTGCAAGAATATGGAACAGTGCTGGCAGGTCAGGCCCTGAGTGAAGAACAAGCACGTGCAATTC
MRIPDM	GTGGTCCAGTTTACATCATGAACATGATGCTGAACCCGAACGGTATGATCCAGCGTCACCCAGTGATGAAACAACTGGTGCAGGAGTACGGTACCCGTATTCCGGACATGGCCCTGAGTGAAGAACAAGCACGTGCAATTC
MQLPKL	GTGGTCCAGTTTACATCATGAACATGATGCTGAATCCCAATGGTATGATTCAGCGTCACCCGGTGATGAAGCAGCTTGTGCAAGAATACGGAACCCAACTGCCTAAGCTGGCCCTGAGTGAAGAACAAGCACGTGCAATTC
TQQPDT	GTGGTCCAGTTTACATCATGAACACGATGCTCAACCCGAACGGCATGATTCAACGCCACCCGGTGATGAAACAGTTGGTGCAGGAATATGGCACCCAGCAACCGGATACGGCCCTGAGTGAAGAACAAGCACGTGCAATTC
MNIPNQ	GTGGTCCAGTTTACATCATGAACATGATGCTCAATCCGAACGGCATGATTCAACGCCATCCGGTGATGAAGCAGCTGGTGCAGGAATATGGCACAAATATCCCCAACCAAGCCCTGAGTGAAGAACAAGCACGTGCAATTC
LKDTAQ	GTGGTCCAGTTTACATCATGAACCTGATGTTGAACCCTAACGGGATGATTCAGCGCCACCCGGTAATGAAACAGTTGGTTCAGGAGTATGGGACGAAGGACACTGCCCAGGCCCTGAGTGAAGAACAAGCACGTGCAATTC
MPLTNQ	GTGGTCCAGTTTACATCATGAACATGATGCTGAACCCGAATGGCATGATTCAGCGCCACCCGGTTATGAAGCAACTTGTGCAAGAATATGGCACCCCGCTGACCAATCAAGCCCTGAGTGAAGAACAAGCACGTGCAATTC
KPAIKQ	GTGGTCCAGTTTACATCATGAACAAGATGCTTAACCCAAACGGTATGATTCAGCGCCACCCGGTCATGAAACAGCTCGTGCAGGAATACGGTACACCAGCCATCAAGCAGGCCCTGAGTGAAGAACAAGCACGTGCAATTC
EAQPNY	GTGGTCCAGTTTACATCATGAACGAAATGCTGAATCCAAATGGTATGATTCAGCGCCATCCGGTGATGAAACAGCTCGTCCAAGAATATGGAACTGCACAGCCGAACTATGCCCTGAGTGAAGAACAAGCACGTGCAATTC
VFLPNQ	GTGGTCCAGTTTACATCATGAACGTGATGTTGAACCCGAATGGTATGATCCAGCGTCATCCGGTGATGAAGCAGCTCGTACAGGAATATGGAACCTTCCTTCCAAACCAAGCCCTGAGTGAAGAACAAGCACGTGCAATTC
FVFTNM	GTGGTCCAGTTTACATCATGAACTTCATGCTTAACCCGAACGGCATGATCCAACGTCATCCCGTTATGAAGCAACTGGTGCAAGAATACGGAACCGTTTTTACTAATATGGCCCTGAGTGAAGAACAAGCACGTGCAATTC
MSAVNH	GTGGTCCAGTTTACATCATGAACATGATGCTGAACCCAAACGGTATGATTCAGCGCCACCCTGTGATGAAGCAACTGGTACAGGAGTATGGAACCTCGGCCGTGAATCACGCCCTGAGTGAAGAACAAGCACGTGCAATTC
FAIVPQ	GTGGTCCAGTTTACATCATGAACTTTATGCTGAACCCGAATGGCATGATTCAACGTCATCCGGTTATGAAACAGCTGGTTCAGGAATATGGCACCGCCATCGTGCCGCAGGCCCTGAGTGAAGAACAAGCACGTGCAATTC
SPIPNQ	GTGGTCCAGTTTACATCATGAACTCAATGCTGAATCCTAATGGCATGATTCAGCGCCACCCTGTCATGAAACAGTTGGTACAAGAATATGGCACTCCGATTCCGAACCAAGCCCTGAGTGAAGAACAAGCACGTGCAATTC
MPYLPQ	GTGGTCCAGTTTACATCATGAACATGATGTTGAACCCTAATGGCATGATCCAGCGTCATCCTGTAATGAAACAGCTGGTTCAGGAATATGGCACACCCTACCTGCCGCAGGCCCTGAGTGAAGAACAAGCACGTGCAATTC
QPSPPY	GTGGTCCAGTTTACATCATGAACCAGATGCTCAATCCGAATGGTATGATTCAGCGCCATCCGGTCATGAAACAGCTGGTCCAGGAGTATGGAACGCCCTCACCACCATATGCCCTGAGTGAAGAACAAGCACGTGCAATTC
MPTGDQ	GTGGTCCAGTTTACATCATGAACATGATGCTCAATCCGAATGGCATGATTCAGCGTCATCCGGTGATGAAACAGCTGGTTCAAGAGTATGGCACCCCGACCGGTGATCAGGCCCTGAGTGAAGAACAAGCACGTGCAATTC
MELPPQ	GTGGTCCAGTTTACATCATGAACATGATGCTGAATCCCAACGGCATGATCCAACGCCACCCGGTTATGAAACAGTTGGTGCAAGAATATGGGACTGAGCTTCCTCCGCAAGCCCTGAGTGAAGAACAAGCACGTGCAATTC
MPIPNQ	GTGGTCCAGTTTACATCATGAACATGATGTTAAATCCAAACGGCATGATTCAGCGTCATCCGGTTATGAAACAATTGGTTCAGGAGTACGGCACCCCGATTCCGAACCAGGCCCTGAGTGAAGAACAAGCACGTGCAATTC
IIVQNQ	GTGGTCCAGTTTACATCATGAACATTATGCTGAATCCGAATGGTATGATTCAGCGTCATCCGGTTATGAAACAACTGGTCCAGGAGTATGGCACTATCGTGCAGAATCAAGCCCTGAGTGAAGAACAAGCACGTGCAATTC
MACTDK	GTGGTCCAGTTTACATCATGAACATGATGCTGAACCCCAACGGGATGATTCAGCGTCATCCGGTGATGAAACAACTGGTACAGGAATATGGCACTGCGTGCACTGACAAAGCCCTGAGTGAAGAACAAGCACGTGCAATTC
MPKTRN	GTGGTCCAGTTTACATCATGAACATGATGCTGAACCCCAACGGCATGATCCAACGCCACCCCGTGATGAAGCAGCTGGTCCAAGAATATGGTACCCCGAAGACCCGTAACGCCCTGAGTGAAGAACAAGCACGTGCAATTC
AQFPNW	GTGGTCCAGTTTACATCATGAACGCAATGCTTAACCCTAACGGCATGATTCAGCGCCACCCGGTGATGAAGCAGCTGGTGCAGGAATATGGGACCCAATTCCCAAATTGGGCCCTGAGTGAAGAACAAGCACGTGCAATTC
MSIPNQ	GTGGTCCAGTTTACATCATGAACATGATGCTGAACCCTAATGGAATGATTCAACGCCATCCAGTGATGAAACAGCTTGTCCAGGAGTACGGAACTTCTATCCCAAATCAGGCCCTGAGTGAAGAACAAGCACGTGCAATTC
FDQTNQ	GTGGTCCAGTTTACATCATGAACTTCATGTTGAATCCTAACGGCATGATTCAGCGCCATCCAGTGATGAAACAGTTAGTGCAGGAATATGGCACCGATCAAACTAACCAGGCCCTGAGTGAAGAACAAGCACGTGCAATTC
MPIINM	GTGGTCCAGTTTACATCATGAACATGATGCTGAACCCGAACGGCATGATTCAGCGCCACCCTGTAATGAAACAGCTCGTGCAGGAATATGGAACGCCGATTATTAACATGGCCCTGAGTGAAGAACAAGCACGTGCAATTC
HPWTHN	GTGGTCCAGTTTACATCATGAACCATATGCTTAACCCGAATGGTATGATTCAGCGCCATCCGGTGATGAAACAACTCGTTCAGGAATATGGCACGCCGTGGACTCATAACGCCCTGAGTGAAGAACAAGCACGTGCAATTC
LLKTKQ	GTGGTCCAGTTTACATCATGAACTTAATGTTGAATCCCAACGGCATGATTCAACGCCATCCGGTGATGAAACAGCTTGTGCAGGAGTACGGAACCCTGAAAACAAAACAGGCCCTGAGTGAAGAACAAGCACGTGCAATTC
SSLPIQ	GTGGTCCAGTTTACATCATGAACAGCATGCTGAATCCTAACGGAATGATTCAGCGTCATCCAGTGATGAAACAACTGGTACAGGAGTACGGCACGTCGCTTCCTATCCAGGCCCTGAGTGAAGAACAAGCACGTGCAATTC
KAKPFE	GTGGTCCAGTTTACATCATGAACAAAATGCTCAATCCGAACGGAATGATCCAGCGTCACCCGGTAATGAAACAGTTGGTACAGGAGTATGGTACCGCCAAACCGTTTGAAGCCCTGAGTGAAGAACAAGCACGTGCAATTC
APLPND	GTGGTCCAGTTTACATCATGAACGCGATGTTGAACCCCAATGGTATGATTCAGCGTCATCCAGTTATGAAACAGTTGGTACAGGAATATGGCACCCCCCTTCCGAACGACGCCCTGAGTGAAGAACAAGCACGTGCAATTC
WPATDH	GTGGTCCAGTTTACATCATGAACTGGATGCTGAATCCGAATGGAATGATTCAGCGTCATCCAGTGATGAAACAATTAGTTCAGGAATATGGAACCCCGGCTACCGATCATGCCCTGAGTGAAGAACAAGCACGTGCAATTC
ALLPER	GTGGTCCAGTTTACATCATGAACGCGATGTTGAATCCAAATGGTATGATTCAGCGTCACCCGGTGATGAAACAGCTGGTGCAGGAGTATGGCACTCTTCTGCCGGAGCGCGCCCTGAGTGAAGAACAAGCACGTGCAATTC
YPWSPE	GTGGTCCAGTTTACATCATGAACTATATGCTGAACCCGAACGGCATGATTCAACGCCATCCGGTCATGAAACAGCTGGTACAGGAATATGGCACCCCGTGGAGCCCAGAAGCCCTGAGTGAAGAACAAGCACGTGCAATTC
MWNSDQ	GTGGTCCAGTTTACATCATGAACATGATGCTCAACCCGAACGGCATGATTCAGCGTCACCCGGTCATGAAACAGCTGGTGCAGGAATATGGGACCTGGAACTCGGACCAGGCCCTGAGTGAAGAACAAGCACGTGCAATTC
MILARQ	GTGGTCCAGTTTACATCATGAACATGATGTTGAACCCAAACGGCATGATCCAGCGCCACCCCGTGATGAAACAACTGGTTCAGGAATATGGTACCATTCTGGCCCGTCAGGCCCTGAGTGAAGAACAAGCACGTGCAATTC
MPLPSQ	GTGGTCCAGTTTACATCATGAACATGATGCTCAATCCTAACGGGATGATCCAGCGCCACCCGGTGATGAAACAGCTCGTTCAGGAATACGGTACACCGCTGCCGTCCCAGGCCCTGAGTGAAGAACAAGCACGTGCAATTC
MANPDA	GTGGTCCAGTTTACATCATGAACATGATGCTGAACCCAAACGGCATGATTCAGCGCCATCCGGTTATGAAACAGCTGGTACAGGAATACGGGACCGCAAATCCGGATGCCGCCCTGAGTGAAGAACAAGCACGTGCAATTC
MPTKRQ	GTGGTCCAGTTTACATCATGAACATGATGCTGAACCCGAATGGAATGATTCAACGCCACCCTGTTATGAAGCAGCTGGTGCAGGAGTATGGCACCCCTACGAAGCGTCAGGCCCTGAGTGAAGAACAAGCACGTGCAATTC
INLANQ	GTGGTCCAGTTTACATCATGAACATCATGCTGAATCCGAATGGGATGATCCAACGCCACCCAGTAATGAAACAGTTGGTGCAGGAATACGGTACCAATCTGGCCAACCAGGCCCTGAGTGAAGAACAAGCACGTGCAATTC
MPIPDQ	GTGGTCCAGTTTACATCATGAACATGATGCTGAATCCGAACGGTATGATTCAGCGCCATCCGGTGATGAAACAGCTGGTGCAAGAATATGGAACTCCGATCCCAGACCAGGCCCTGAGTGAAGAACAAGCACGTGCAATTC
MPESNQ	GTGGTCCAGTTTACATCATGAACATGATGTTGAATCCGAATGGCATGATTCAACGTCACCCCGTGATGAAACAGCTGGTGCAGGAATATGGCACCCCAGAAAGCAACCAGGCCCTGAGTGAAGAACAAGCACGTGCAATTC
MRFAAQ	GTGGTCCAGTTTACATCATGAACATGATGCTGAATCCGAACGGGATGATTCAGCGCCATCCTGTGATGAAGCAGCTGGTCCAGGAGTACGGAACGCGTTTCGCGGCGCAAGCCCTGAGTGAAGAACAAGCACGTGCAATTC
MQLPNQ	GTGGTCCAGTTTACATCATGAACATGATGCTGAATCCGAATGGTATGATCCAGCGTCATCCTGTTATGAAGCAGCTGGTTCAGGAATATGGGACCCAACTGCCGAACCAGGCCCTGAGTGAAGAACAAGCACGTGCAATTC
MKRPGQ	GTGGTCCAGTTTACATCATGAACATGATGCTGAATCCTAACGGAATGATCCAACGTCATCCAGTGATGAAGCAGCTGGTTCAGGAATATGGGACTAAACGCCCGGGCCAGGCCCTGAGTGAAGAACAAGCACGTGCAATTC
MPYTGG	GTGGTCCAGTTTACATCATGAACATGATGCTGAATCCGAATGGTATGATCCAGCGCCATCCGGTTATGAAACAGTTAGTTCAGGAATATGGTACTCCGTATACGGGCGGTGCCCTGAGTGAAGAACAAGCACGTGCAATTC
SIHTSQ	GTGGTCCAGTTTACATCATGAACAGCATGCTGAACCCGAATGGCATGATCCAGCGTCATCCGGTGATGAAACAGCTTGTCCAGGAATACGGTACGATTCACACCTCGCAAGCCCTGAGTGAAGAACAAGCACGTGCAATTC
MMNPDQ	GTGGTCCAGTTTACATCATGAACATGATGCTGAATCCGAACGGTATGATTCAACGCCATCCCGTCATGAAACAGCTTGTGCAGGAATATGGGACCATGAATCCGGATCAGGCCCTGAGTGAAGAACAAGCACGTGCAATTC
MPFYND	GTGGTCCAGTTTACATCATGAACATGATGCTGAACCCGAATGGTATGATTCAGCGTCACCCTGTCATGAAACAGCTGGTTCAAGAGTATGGCACCCCGTTCTACAACGATGCCCTGAGTGAAGAACAAGCACGTGCAATTC
MQHPPQ	GTGGTCCAGTTTACATCATGAACATGATGTTAAATCCTAACGGCATGATTCAACGCCACCCGGTTATGAAACAGTTAGTACAAGAATACGGGACTCAACACCCTCCCCAGGCCCTGAGTGAAGAACAAGCACGTGCAATTC
MATPNP	GTGGTCCAGTTTACATCATGAACATGATGCTGAATCCAAACGGCATGATTCAGCGTCATCCAGTTATGAAACAGCTGGTGCAAGAGTACGGCACGGCGACCCCGAATCCAGCCCTGAGTGAAGAACAAGCACGTGCAATTC
FPYANQ	GTGGTCCAGTTTACATCATGAACTTCATGCTGAATCCGAACGGCATGATCCAGCGTCACCCTGTGATGAAACAGCTGGTGCAGGAATATGGTACACCGTACGCAAACCAAGCCCTGAGTGAAGAACAAGCACGTGCAATTC
MPITNF	GTGGTCCAGTTTACATCATGAACATGATGTTGAATCCCAATGGCATGATCCAGCGTCACCCGGTCATGAAACAGCTGGTCCAGGAGTATGGTACTCCCATTACAAACTTTGCCCTGAGTGAAGAACAAGCACGTGCAATTC
MAQRNA	GTGGTCCAGTTTACATCATGAACATGATGTTGAACCCGAATGGGATGATTCAACGCCATCCGGTTATGAAACAACTGGTCCAAGAGTATGGTACCGCTCAACGCAATGCTGCCCTGAGTGAAGAACAAGCACGTGCAATTC
MQLPDV	GTGGTCCAGTTTACATCATGAACATGATGTTGAATCCTAACGGCATGATTCAGCGTCACCCAGTGATGAAACAGTTGGTGCAGGAATACGGTACCCAGCTGCCGGATGTAGCCCTGAGTGAAGAACAAGCACGTGCAATTC
MQKAQA	GTGGTCCAGTTTACATCATGAACATGATGTTGAACCCGAACGGTATGATTCAGCGTCACCCTGTCATGAAACAACTCGTGCAAGAATATGGCACGCAGAAAGCGCAAGCGGCCCTGAGTGAAGAACAAGCACGTGCAATTC
MLYPPT	GTGGTCCAGTTTACATCATGAACATGATGTTGAACCCTAATGGTATGATTCAACGTCATCCGGTCATGAAACAGCTGGTACAGGAATATGGCACATTGTATCCGCCTACCGCCCTGAGTGAAGAACAAGCACGTGCAATTC
MDIQNQ	GTGGTCCAGTTTACATCATGAACATGATGCTGAACCCCAATGGCATGATTCAACGTCACCCGGTAATGAAACAGTTGGTACAAGAGTACGGTACGGATATTCAGAATCAGGCCCTGAGTGAAGAACAAGCACGTGCAATTC
FALANL	GTGGTCCAGTTTACATCATGAACTTTATGCTGAACCCAAACGGCATGATCCAGCGTCATCCAGTGATGAAACAGTTAGTTCAGGAATATGGCACTGCGCTGGCCAATCTGGCCCTGAGTGAAGAACAAGCACGTGCAATTC
QYITEM	GTGGTCCAGTTTACATCATGAACCAGATGCTGAACCCCAACGGCATGATTCAGCGCCATCCCGTGATGAAACAGCTTGTCCAGGAATATGGCACCTATATCACAGAAATGGCCCTGAGTGAAGAACAAGCACGTGCAATTC
QILTDV	GTGGTCCAGTTTACATCATGAACCAAATGCTGAACCCGAACGGTATGATTCAGCGTCACCCGGTTATGAAACAGCTTGTGCAAGAGTATGGAACCATTCTGACCGATGTCGCCCTGAGTGAAGAACAAGCACGTGCAATTC
FVRTDQ	GTGGTCCAGTTTACATCATGAACTTTATGTTAAACCCGAATGGTATGATTCAGCGTCACCCGGTAATGAAACAACTCGTTCAGGAGTACGGCACGGTGCGTACCGATCAGGCCCTGAGTGAAGAACAAGCACGTGCAATTC
SPHPSQ	GTGGTCCAGTTTACATCATGAACAGCATGCTTAATCCGAACGGTATGATCCAGCGTCACCCGGTCATGAAGCAACTGGTCCAGGAATACGGCACCCCGCACCCGAGCCAGGCCCTGAGTGAAGAACAAGCACGTGCAATTC
MELVYM	GTGGTCCAGTTTACATCATGAACATGATGCTGAACCCCAATGGTATGATCCAGCGCCATCCAGTTATGAAGCAGTTAGTTCAGGAATACGGCACGGAACTGGTGTATATGGCCCTGAGTGAAGAACAAGCACGTGCAATTC
MSRTDE	GTGGTCCAGTTTACATCATGAACATGATGCTGAACCCGAACGGGATGATTCAGCGCCATCCGGTGATGAAACAGCTCGTGCAGGAATATGGCACTAGCCGTACCGATGAAGCCCTGAGTGAAGAACAAGCACGTGCAATTC
IKAPVQ	GTGGTCCAGTTTACATCATGAACATTATGTTGAATCCTAATGGTATGATTCAGCGTCACCCGGTGATGAAACAACTTGTACAAGAGTACGGAACAAAAGCGCCGGTTCAAGCCCTGAGTGAAGAACAAGCACGTGCAATTC
MAVTNQ	GTGGTCCAGTTTACATCATGAACATGATGCTGAACCCTAACGGCATGATTCAGCGCCACCCGGTAATGAAACAATTAGTTCAGGAATATGGCACAGCGGTGACGAACCAGGCCCTGAGTGAAGAACAAGCACGTGCAATTC
MQFPNL	GTGGTCCAGTTTACATCATGAACATGATGCTTAACCCTAACGGTATGATCCAGCGTCATCCGGTCATGAAGCAGCTCGTCCAGGAATATGGTACCCAATTCCCTAATCTGGCCCTGAGTGAAGAACAAGCACGTGCAATTC
MLLPNM	GTGGTCCAGTTTACATCATGAACATGATGTTGAACCCCAATGGCATGATTCAGCGCCACCCGGTAATGAAACAGCTGGTGCAGGAATATGGGACGCTGCTGCCAAATATGGCCCTGAGTGAAGAACAAGCACGTGCAATTC
YPGVPQ	GTGGTCCAGTTTACATCATGAACTACATGCTGAATCCGAACGGCATGATTCAGCGCCATCCCGTCATGAAACAACTGGTGCAAGAGTATGGCACACCGGGCGTCCCGCAAGCCCTGAGTGAAGAACAAGCACGTGCAATTC
MGLYNQ	GTGGTCCAGTTTACATCATGAACATGATGCTGAATCCAAATGGCATGATTCAACGTCATCCTGTCATGAAACAACTGGTCCAAGAGTACGGAACCGGGCTGTATAACCAAGCCCTGAGTGAAGAACAAGCACGTGCAATTC
MAYADQ	GTGGTCCAGTTTACATCATGAACATGATGCTCAACCCGAATGGCATGATCCAACGTCATCCGGTGATGAAACAGCTGGTGCAGGAATATGGCACCGCGTATGCCGATCAGGCCCTGAGTGAAGAACAAGCACGTGCAATTC
IPAPAQ	GTGGTCCAGTTTACATCATGAACATTATGTTAAATCCGAATGGGATGATTCAACGTCACCCGGTGATGAAACAGCTCGTTCAGGAATATGGTACCCCAGCGCCGGCGCAGGCCCTGAGTGAAGAACAAGCACGTGCAATTC
IMNPDL	GTGGTCCAGTTTACATCATGAACATTATGTTAAACCCCAACGGCATGATTCAGCGTCATCCGGTCATGAAACAGTTGGTGCAGGAATACGGCACCATGAACCCTGACCTCGCCCTGAGTGAAGAACAAGCACGTGCAATTC
MGRANQ	GTGGTCCAGTTTACATCATGAACATGATGCTGAATCCAAATGGTATGATTCAGCGCCATCCAGTGATGAAACAGCTGGTTCAGGAATACGGCACCGGTCGTGCGAATCAGGCCCTGAGTGAAGAACAAGCACGTGCAATTC
VATPQQ	GTGGTCCAGTTTACATCATGAACGTGATGCTGAACCCAAACGGAATGATTCAGCGCCACCCAGTGATGAAACAGCTTGTCCAAGAATATGGCACGGCTACCCCTCAACAGGCCCTGAGTGAAGAACAAGCACGTGCAATTC
MPLVSQ	GTGGTCCAGTTTACATCATGAACATGATGCTGAACCCCAATGGAATGATTCAGCGCCATCCGGTTATGAAACAGTTAGTACAGGAGTATGGTACGCCTCTGGTTAGCCAGGCCCTGAGTGAAGAACAAGCACGTGCAATTC
MPRKDA	GTGGTCCAGTTTACATCATGAACATGATGCTGAATCCTAATGGCATGATTCAGCGCCATCCAGTTATGAAGCAACTTGTACAAGAATACGGCACCCCGCGTAAGGACGCCGCCCTGAGTGAAGAACAAGCACGTGCAATTC
FVVPNE	GTGGTCCAGTTTACATCATGAACTTTATGTTAAATCCCAATGGAATGATTCAGCGCCATCCAGTGATGAAGCAGTTGGTGCAGGAATATGGTACGGTGGTGCCGAACGAGGCCCTGAGTGAAGAACAAGCACGTGCAATTC
MQLQFA	GTGGTCCAGTTTACATCATGAACATGATGCTGAACCCTAACGGGATGATTCAGCGCCACCCTGTAATGAAGCAACTGGTTCAAGAATATGGGACCCAGTTACAATTTGCTGCCCTGAGTGAAGAACAAGCACGTGCAATTC
KVLPNV	GTGGTCCAGTTTACATCATGAACAAAATGCTGAATCCGAATGGGATGATCCAACGTCATCCGGTTATGAAGCAACTCGTGCAGGAATATGGTACAGTCTTACCGAACGTGGCCCTGAGTGAAGAACAAGCACGTGCAATTC
MSPPDL	GTGGTCCAGTTTACATCATGAACATGATGCTGAATCCAAACGGTATGATTCAGCGCCACCCGGTTATGAAACAACTGGTTCAGGAATACGGCACTTCGCCGCCGGATCTGGCCCTGAGTGAAGAACAAGCACGTGCAATTC
DPLTNQ	GTGGTCCAGTTTACATCATGAACGACATGCTGAATCCGAACGGCATGATTCAACGTCACCCGGTCATGAAGCAACTCGTGCAGGAATATGGCACTCCGCTGACGAACCAGGCCCTGAGTGAAGAACAAGCACGTGCAATTC
MITNNQ	GTGGTCCAGTTTACATCATGAACATGATGCTGAATCCAAATGGCATGATCCAGCGCCATCCGGTGATGAAACAGTTGGTGCAGGAATATGGCACGATTACCAATAATCAAGCCCTGAGTGAAGAACAAGCACGTGCAATTC
TPLQDI	GTGGTCCAGTTTACATCATGAACACGATGCTGAATCCGAATGGCATGATTCAGCGTCATCCGGTGATGAAGCAGCTTGTACAAGAGTATGGTACCCCGCTGCAAGACATTGCCCTGAGTGAAGAACAAGCACGTGCAATTC
MYLVNQ	GTGGTCCAGTTTACATCATGAACATGATGCTGAACCCGAACGGCATGATCCAGCGCCACCCGGTCATGAAACAGCTTGTACAAGAATATGGCACGTACCTGGTGAACCAGGCCCTGAGTGAAGAACAAGCACGTGCAATTC
IPSVDQ	GTGGTCCAGTTTACATCATGAACATCATGCTGAACCCGAACGGAATGATCCAACGTCACCCTGTGATGAAACAGCTGGTGCAGGAGTACGGGACTCCAAGCGTAGATCAGGCCCTGAGTGAAGAACAAGCACGTGCAATTC
LQLPVT	GTGGTCCAGTTTACATCATGAACCTTATGCTGAATCCAAATGGCATGATTCAGCGCCATCCGGTAATGAAACAACTTGTGCAGGAGTACGGAACCCAACTGCCGGTAACTGCCCTGAGTGAAGAACAAGCACGTGCAATTC
LSQPNQ	GTGGTCCAGTTTACATCATGAACTTGATGCTTAATCCGAACGGTATGATCCAGCGTCATCCGGTCATGAAACAGCTCGTGCAGGAGTACGGCACCAGCCAGCCGAATCAAGCCCTGAGTGAAGAACAAGCACGTGCAATTC
MALPDQ	GTGGTCCAGTTTACATCATGAACATGATGCTGAACCCGAACGGCATGATCCAACGTCATCCCGTCATGAAACAGTTGGTGCAGGAATATGGCACTGCTTTGCCCGATCAAGCCCTGAGTGAAGAACAAGCACGTGCAATTC
MAVVTT	GTGGTCCAGTTTACATCATGAACATGATGCTGAACCCTAACGGAATGATTCAACGTCACCCGGTGATGAAGCAGCTGGTGCAAGAATACGGCACAGCGGTGGTGACGACGGCCCTGAGTGAAGAACAAGCACGTGCAATTC
LRQPPQ	GTGGTCCAGTTTACATCATGAACCTGATGTTGAACCCGAACGGTATGATCCAACGTCATCCCGTCATGAAACAGTTAGTACAGGAATACGGTACTCGTCAGCCTCCACAAGCCCTGAGTGAAGAACAAGCACGTGCAATTC
QPGANQ	GTGGTCCAGTTTACATCATGAACCAGATGCTGAATCCAAACGGTATGATCCAGCGTCACCCGGTGATGAAGCAGCTTGTCCAGGAATATGGTACCCCGGGCGCTAATCAGGCCCTGAGTGAAGAACAAGCACGTGCAATTC
MVKPNP	GTGGTCCAGTTTACATCATGAACATGATGCTGAACCCGAATGGTATGATCCAGCGCCATCCTGTTATGAAACAGCTGGTCCAGGAGTACGGGACCGTGAAGCCGAATCCGGCCCTGAGTGAAGAACAAGCACGTGCAATTC
MAITNL	GTGGTCCAGTTTACATCATGAACATGATGCTGAATCCCAACGGCATGATCCAGCGCCACCCTGTGATGAAGCAACTGGTCCAAGAATATGGTACCGCGATTACCAATTTAGCCCTGAGTGAAGAACAAGCACGTGCAATTC
MQFPAQ	GTGGTCCAGTTTACATCATGAACATGATGCTGAACCCGAACGGCATGATTCAGCGCCACCCGGTTATGAAACAATTAGTCCAGGAATATGGGACTCAATTCCCTGCGCAAGCCCTGAGTGAAGAACAAGCACGTGCAATTC
LAIPPQ	GTGGTCCAGTTTACATCATGAACTTAATGCTGAACCCCAATGGCATGATCCAACGTCATCCGGTAATGAAGCAACTGGTCCAGGAGTATGGCACAGCTATTCCACCGCAGGCCCTGAGTGAAGAACAAGCACGTGCAATTC
MILPSP	GTGGTCCAGTTTACATCATGAACATGATGCTCAATCCGAACGGTATGATCCAGCGCCATCCGGTGATGAAGCAGCTGGTGCAGGAGTACGGAACAATTCTGCCGTCACCAGCCCTGAGTGAAGAACAAGCACGTGCAATTC
MECTDQ	GTGGTCCAGTTTACATCATGAACATGATGTTGAATCCGAACGGCATGATTCAGCGTCATCCGGTAATGAAGCAGCTGGTTCAAGAATATGGCACCGAATGTACGGATCAGGCCCTGAGTGAAGAACAAGCACGTGCAATTC
MPIQDF	GTGGTCCAGTTTACATCATGAACATGATGCTCAACCCGAACGGCATGATCCAGCGTCACCCGGTAATGAAACAGCTGGTCCAGGAATATGGCACGCCGATTCAGGACTTCGCCCTGAGTGAAGAACAAGCACGTGCAATTC
MCLPAQ	GTGGTCCAGTTTACATCATGAACATGATGCTGAACCCGAATGGAATGATCCAGCGTCATCCGGTTATGAAACAACTTGTGCAGGAGTATGGCACGTGTCTGCCGGCTCAAGCCCTGAGTGAAGAACAAGCACGTGCAATTC
MLFAAQ	GTGGTCCAGTTTACATCATGAACATGATGCTGAACCCCAACGGAATGATCCAGCGCCATCCGGTGATGAAACAGCTCGTTCAGGAGTACGGGACGTTATTTGCTGCCCAGGCCCTGAGTGAAGAACAAGCACGTGCAATTC
MHLGRP	GTGGTCCAGTTTACATCATGAACATGATGCTTAATCCAAATGGCATGATCCAGCGTCACCCGGTGATGAAACAGTTAGTACAAGAATATGGCACCCATCTGGGACGTCCGGCCCTGAGTGAAGAACAAGCACGTGCAATTC
QALPNM	GTGGTCCAGTTTACATCATGAACCAAATGCTGAACCCGAATGGTATGATTCAGCGTCATCCGGTCATGAAACAGTTAGTCCAGGAATATGGAACCGCATTGCCGAACATGGCCCTGAGTGAAGAACAAGCACGTGCAATTC
ARIPEQ	GTGGTCCAGTTTACATCATGAACGCAATGCTGAATCCGAACGGTATGATTCAGCGCCATCCGGTGATGAAACAACTGGTGCAGGAGTACGGTACGCGCATCCCGGAACAAGCCCTGAGTGAAGAACAAGCACGTGCAATTC
VMLTNQ	GTGGTCCAGTTTACATCATGAACGTGATGCTGAACCCAAACGGCATGATTCAGCGTCATCCGGTGATGAAGCAACTGGTCCAAGAATACGGTACCATGCTTACGAACCAAGCCCTGAGTGAAGAACAAGCACGTGCAATTC
MAIPAQ	GTGGTCCAGTTTACATCATGAACATGATGCTGAATCCAAATGGAATGATCCAGCGCCATCCAGTGATGAAGCAGCTTGTGCAGGAGTACGGTACCGCCATTCCGGCGCAGGCCCTGAGTGAAGAACAAGCACGTGCAATTC
MPPANQ	GTGGTCCAGTTTACATCATGAACATGATGCTCAACCCAAATGGTATGATCCAGCGTCACCCGGTCATGAAACAATTGGTGCAGGAGTATGGCACCCCGCCGGCGAATCAGGCCCTGAGTGAAGAACAAGCACGTGCAATTC
AYVINQ	GTGGTCCAGTTTACATCATGAACGCCATGCTTAATCCCAACGGCATGATTCAGCGTCATCCGGTTATGAAGCAGCTGGTTCAAGAATACGGTACCTATGTCATCAATCAAGCCCTGAGTGAAGAACAAGCACGTGCAATTC
MPVPNQ	GTGGTCCAGTTTACATCATGAACATGATGCTGAATCCGAACGGTATGATTCAGCGCCATCCAGTGATGAAACAGCTGGTGCAGGAATATGGAACACCAGTGCCGAACCAGGCCCTGAGTGAAGAACAAGCACGTGCAATTC
SRYPNQ	GTGGTCCAGTTTACATCATGAACTCTATGCTTAACCCGAACGGCATGATTCAACGTCATCCGGTGATGAAACAGCTGGTGCAGGAATATGGTACGCGTTATCCGAATCAAGCCCTGAGTGAAGAACAAGCACGTGCAATTC
MQNPTT	GTGGTCCAGTTTACATCATGAACATGATGCTGAATCCAAATGGTATGATTCAACGTCACCCGGTCATGAAACAGCTGGTGCAAGAGTATGGGACGCAAAACCCCACCACAGCCCTGAGTGAAGAACAAGCACGTGCAATTC
MPIPGQ	GTGGTCCAGTTTACATCATGAACATGATGCTTAACCCGAATGGCATGATCCAACGTCATCCAGTTATGAAACAGCTGGTACAGGAATATGGCACGCCCATTCCGGGTCAAGCCCTGAGTGAAGAACAAGCACGTGCAATTC
MTFPNE	GTGGTCCAGTTTACATCATGAACATGATGCTGAACCCGAACGGTATGATCCAGCGTCATCCTGTGATGAAACAGCTGGTCCAGGAGTATGGCACCACCTTTCCGAATGAAGCCCTGAGTGAAGAACAAGCACGTGCAATTC
MILPPQ	GTGGTCCAGTTTACATCATGAACATGATGTTAAATCCAAACGGCATGATTCAGCGCCATCCGGTGATGAAGCAACTGGTCCAAGAATACGGCACTATTCTGCCCCCGCAGGCCCTGAGTGAAGAACAAGCACGTGCAATTC
FELPNG	GTGGTCCAGTTTACATCATGAACTTTATGCTCAACCCGAATGGCATGATTCAGCGTCATCCAGTGATGAAACAATTAGTCCAGGAATATGGCACTGAGTTGCCAAATGGTGCCCTGAGTGAAGAACAAGCACGTGCAATTC
MLLSDA	GTGGTCCAGTTTACATCATGAACATGATGCTGAACCCGAACGGTATGATCCAGCGTCACCCCGTTATGAAACAACTGGTTCAAGAATATGGCACACTTCTGTCCGACGCTGCCCTGAGTGAAGAACAAGCACGTGCAATTC
MNLINQ	GTGGTCCAGTTTACATCATGAACATGATGCTGAATCCTAACGGCATGATTCAACGTCATCCGGTGATGAAACAGCTGGTTCAGGAGTACGGTACGAACCTTATCAATCAGGCCCTGAGTGAAGAACAAGCACGTGCAATTC
FALPDQ	GTGGTCCAGTTTACATCATGAACTTTATGTTGAACCCAAACGGCATGATCCAGCGTCACCCAGTGATGAAACAGTTAGTCCAGGAATACGGCACCGCATTGCCCGATCAAGCCCTGAGTGAAGAACAAGCACGTGCAATTC
MRTPNQ	GTGGTCCAGTTTACATCATGAACATGATGCTGAACCCGAATGGCATGATTCAACGCCACCCGGTAATGAAGCAACTTGTACAGGAATATGGAACCCGCACCCCCAATCAGGCCCTGAGTGAAGAACAAGCACGTGCAATTC
MQRAPK	GTGGTCCAGTTTACATCATGAACATGATGCTGAACCCGAATGGAATGATCCAACGCCATCCGGTTATGAAACAGCTCGTACAGGAATATGGAACCCAGCGTGCACCTAAAGCCCTGAGTGAAGAACAAGCACGTGCAATTC
YPVPEQ	GTGGTCCAGTTTACATCATGAACTATATGTTGAATCCAAACGGTATGATCCAACGTCATCCGGTCATGAAACAGCTGGTTCAGGAATACGGAACCCCGGTGCCCGAACAGGCCCTGAGTGAAGAACAAGCACGTGCAATTC
MPQPIQ	GTGGTCCAGTTTACATCATGAACATGATGCTGAACCCGAATGGCATGATCCAGCGCCATCCGGTCATGAAACAGCTGGTACAGGAATACGGTACCCCGCAGCCGATCCAAGCCCTGAGTGAAGAACAAGCACGTGCAATTC
FAHPNM	GTGGTCCAGTTTACATCATGAACTTCATGCTGAATCCGAATGGCATGATCCAGCGCCACCCAGTTATGAAACAGCTGGTCCAGGAATATGGGACCGCACATCCGAACATGGCCCTGAGTGAAGAACAAGCACGTGCAATTC
SQPVNQ	GTGGTCCAGTTTACATCATGAACTCCATGCTGAACCCGAATGGCATGATCCAGCGCCATCCTGTCATGAAGCAACTGGTCCAAGAATATGGCACCCAGCCGGTCAACCAAGCCCTGAGTGAAGAACAAGCACGTGCAATTC
FLDPNA	GTGGTCCAGTTTACATCATGAACTTCATGCTGAATCCGAATGGCATGATTCAGCGTCATCCGGTCATGAAACAGCTTGTCCAGGAATACGGCACCCTGGACCCGAATGCGGCCCTGAGTGAAGAACAAGCACGTGCAATTC
MALPPW	GTGGTCCAGTTTACATCATGAACATGATGCTGAACCCGAACGGCATGATTCAGCGCCACCCTGTCATGAAACAGCTGGTGCAGGAATACGGCACCGCGCTGCCGCCATGGGCCCTGAGTGAAGAACAAGCACGTGCAATTC
FQVPDQ	GTGGTCCAGTTTACATCATGAACTTTATGCTTAATCCGAACGGTATGATTCAACGTCACCCGGTGATGAAACAGTTAGTTCAAGAGTATGGCACCCAGGTGCCAGATCAGGCCCTGAGTGAAGAACAAGCACGTGCAATTC
EVITQA	GTGGTCCAGTTTACATCATGAACGAGATGTTGAATCCCAACGGTATGATTCAGCGTCACCCTGTCATGAAACAGCTCGTACAGGAATACGGCACCGTGATTACTCAGGCGGCCCTGAGTGAAGAACAAGCACGTGCAATTC
MYRPSQ	GTGGTCCAGTTTACATCATGAACATGATGCTTAATCCAAACGGCATGATCCAACGCCATCCAGTGATGAAACAACTTGTACAAGAGTATGGGACGTATCGTCCCAGCCAGGCCCTGAGTGAAGAACAAGCACGTGCAATTC
MPLPNT	GTGGTCCAGTTTACATCATGAACATGATGCTGAATCCGAACGGCATGATTCAGCGTCACCCGGTTATGAAACAACTGGTGCAAGAATATGGCACTCCCCTTCCGAATACCGCCCTGAGTGAAGAACAAGCACGTGCAATTC
APFPNS	GTGGTCCAGTTTACATCATGAACGCGATGCTGAACCCCAATGGCATGATCCAACGTCATCCTGTTATGAAACAGTTGGTCCAGGAATATGGGACTCCGTTCCCCAATTCAGCCCTGAGTGAAGAACAAGCACGTGCAATTC
MQFPNQ	GTGGTCCAGTTTACATCATGAACATGATGTTGAATCCAAACGGCATGATTCAGCGCCATCCGGTGATGAAACAGCTGGTGCAGGAATACGGCACCCAGTTCCCGAATCAGGCCCTGAGTGAAGAACAAGCACGTGCAATTC
MPKPQI	GTGGTCCAGTTTACATCATGAACATGATGCTCAACCCCAACGGCATGATTCAACGTCACCCGGTGATGAAGCAGCTGGTACAGGAATATGGCACCCCAAAACCTCAGATTGCCCTGAGTGAAGAACAAGCACGTGCAATTC
FVLAQY	GTGGTCCAGTTTACATCATGAACTTTATGCTCAACCCTAACGGGATGATTCAACGTCACCCGGTCATGAAGCAGCTTGTCCAAGAATACGGCACTGTGTTGGCCCAATATGCCCTGAGTGAAGAACAAGCACGTGCAATTC
LPRTNQ	GTGGTCCAGTTTACATCATGAACCTTATGTTGAATCCAAATGGGATGATCCAGCGCCATCCGGTTATGAAACAGCTGGTTCAGGAATACGGAACGCCACGTACAAACCAGGCCCTGAGTGAAGAACAAGCACGTGCAATTC
MALASI	GTGGTCCAGTTTACATCATGAACATGATGCTGAATCCAAATGGGATGATTCAGCGCCACCCGGTGATGAAACAGCTGGTGCAAGAATACGGGACTGCGCTCGCCAGCATCGCCCTGAGTGAAGAACAAGCACGTGCAATTC
MPLTSP	GTGGTCCAGTTTACATCATGAACATGATGCTGAACCCGAATGGTATGATCCAACGCCACCCGGTGATGAAGCAGCTGGTGCAAGAGTATGGTACCCCGCTCACTTCTCCCGCCCTGAGTGAAGAACAAGCACGTGCAATTC
LVLPTH	GTGGTCCAGTTTACATCATGAACCTGATGCTGAACCCCAACGGCATGATCCAGCGCCATCCTGTGATGAAACAGTTGGTTCAGGAATATGGCACTGTACTGCCGACTCACGCCCTGAGTGAAGAACAAGCACGTGCAATTC
QQQEEK	GTGGTCCAGTTTACATCATGAACCAGATGCTCAACCCGAATGGTATGATCCAGCGTCATCCGGTTATGAAACAACTTGTGCAGGAGTATGGGACCCAGCAAGAAGAAAAAGCCCTGAGTGAAGAACAAGCACGTGCAATTC
MQLVNA	GTGGTCCAGTTTACATCATGAACATGATGTTAAATCCAAACGGAATGATTCAGCGTCACCCCGTGATGAAGCAGCTGGTCCAGGAATATGGGACCCAGCTTGTGAACGCGGCCCTGAGTGAAGAACAAGCACGTGCAATTC
MPDPLQ	GTGGTCCAGTTTACATCATGAACATGATGTTAAATCCTAATGGGATGATTCAGCGTCATCCGGTGATGAAGCAGCTGGTCCAGGAATATGGTACTCCGGATCCACTCCAAGCCCTGAGTGAAGAACAAGCACGTGCAATTC
MRNPNQ	GTGGTCCAGTTTACATCATGAACATGATGCTGAATCCTAACGGGATGATTCAGCGTCATCCTGTTATGAAACAGCTTGTTCAGGAATATGGCACCCGCAATCCCAACCAGGCCCTGAGTGAAGAACAAGCACGTGCAATTC
AQYPNQ	GTGGTCCAGTTTACATCATGAACGCTATGCTGAACCCAAATGGTATGATTCAGCGCCACCCGGTAATGAAACAGCTGGTGCAAGAATATGGGACCCAGTATCCTAACCAAGCCCTGAGTGAAGAACAAGCACGTGCAATTC
MQWTNQ	GTGGTCCAGTTTACATCATGAACATGATGCTGAATCCGAACGGCATGATCCAGCGTCACCCGGTGATGAAACAACTGGTACAGGAATACGGCACTCAATGGACGAATCAAGCCCTGAGTGAAGAACAAGCACGTGCAATTC
APIANQ	GTGGTCCAGTTTACATCATGAACGCGATGTTAAACCCGAACGGGATGATCCAGCGCCACCCGGTGATGAAACAATTAGTGCAAGAATACGGTACGCCCATTGCGAACCAGGCCCTGAGTGAAGAACAAGCACGTGCAATTC
FIIPNQ	GTGGTCCAGTTTACATCATGAACTTCATGCTGAATCCGAACGGCATGATCCAGCGCCATCCGGTTATGAAACAGCTGGTTCAAGAATATGGCACCATTATTCCTAATCAAGCCCTGAGTGAAGAACAAGCACGTGCAATTC
MQLPNW	GTGGTCCAGTTTACATCATGAACATGATGCTGAACCCGAATGGCATGATTCAACGTCACCCAGTCATGAAACAGCTGGTACAGGAATACGGCACGCAGTTACCAAACTGGGCCCTGAGTGAAGAACAAGCACGTGCAATTC
FRPPSA	GTGGTCCAGTTTACATCATGAACTTTATGCTGAATCCAAACGGCATGATCCAACGCCACCCAGTTATGAAACAGCTGGTGCAAGAATATGGCACGCGCCCGCCCTCGGCTGCCCTGAGTGAAGAACAAGCACGTGCAATTC
FVRPNN	GTGGTCCAGTTTACATCATGAACTTTATGCTGAATCCTAACGGCATGATCCAACGCCATCCGGTTATGAAACAGCTTGTCCAGGAATATGGAACGGTGCGCCCTAACAATGCCCTGAGTGAAGAACAAGCACGTGCAATTC
MVLPDV	GTGGTCCAGTTTACATCATGAACATGATGCTGAACCCTAACGGTATGATCCAGCGTCATCCGGTTATGAAACAGCTGGTCCAAGAATATGGAACGGTGCTCCCAGATGTGGCCCTGAGTGAAGAACAAGCACGTGCAATTC
PQLANQ	GTGGTCCAGTTTACATCATGAACCCCATGTTAAATCCGAATGGCATGATTCAGCGCCACCCGGTTATGAAACAACTCGTCCAGGAATATGGAACACAGCTGGCAAATCAAGCCCTGAGTGAAGAACAAGCACGTGCAATTC
MLTPDA	GTGGTCCAGTTTACATCATGAACATGATGCTGAACCCGAATGGTATGATTCAGCGCCATCCGGTAATGAAACAGTTAGTCCAAGAGTATGGGACGCTGACCCCGGACGCGGCCCTGAGTGAAGAACAAGCACGTGCAATTC
MQITDL	GTGGTCCAGTTTACATCATGAACATGATGTTAAATCCTAATGGTATGATTCAGCGTCATCCGGTAATGAAACAGCTGGTGCAGGAATATGGAACCCAGATCACCGACCTGGCCCTGAGTGAAGAACAAGCACGTGCAATTC
NKLPEG	GTGGTCCAGTTTACATCATGAACAATATGCTGAATCCAAATGGAATGATTCAGCGCCACCCGGTTATGAAACAGCTCGTGCAGGAATACGGTACCAAGCTGCCCGAAGGCGCCCTGAGTGAAGAACAAGCACGTGCAATTC
FPVAEL	GTGGTCCAGTTTACATCATGAACTTTATGCTGAACCCTAACGGCATGATCCAGCGTCACCCTGTGATGAAACAGCTGGTGCAAGAGTATGGCACCCCTGTGGCAGAACTGGCCCTGAGTGAAGAACAAGCACGTGCAATTC
MISLNF	GTGGTCCAGTTTACATCATGAACATGATGCTGAATCCAAATGGCATGATTCAGCGTCACCCCGTTATGAAACAATTAGTGCAGGAATATGGCACCATCTCGCTTAATTTTGCCCTGAGTGAAGAACAAGCACGTGCAATTC
FRSSNQ	GTGGTCCAGTTTACATCATGAACTTCATGCTGAATCCGAATGGCATGATCCAGCGCCACCCGGTGATGAAACAACTGGTCCAGGAATACGGTACTCGCTCTAGTAACCAGGCCCTGAGTGAAGAACAAGCACGTGCAATTC
MVVVKQ	GTGGTCCAGTTTACATCATGAACATGATGCTGAACCCGAACGGGATGATCCAACGTCATCCGGTTATGAAACAGCTGGTACAGGAATATGGCACAGTCGTTGTTAAACAGGCCCTGAGTGAAGAACAAGCACGTGCAATTC
MFVPVA	GTGGTCCAGTTTACATCATGAACATGATGCTGAATCCGAACGGCATGATTCAGCGCCACCCGGTGATGAAACAGCTGGTCCAAGAGTACGGCACTTTTGTACCGGTTGCTGCCCTGAGTGAAGAACAAGCACGTGCAATTC
MKLNSQ	GTGGTCCAGTTTACATCATGAACATGATGCTGAACCCGAATGGCATGATTCAGCGCCATCCGGTGATGAAACAACTGGTTCAGGAATACGGTACTAAGCTGAATAGTCAAGCCCTGAGTGAAGAACAAGCACGTGCAATTC
HQLPQM	GTGGTCCAGTTTACATCATGAACCACATGCTGAATCCGAACGGTATGATTCAACGCCACCCGGTGATGAAACAATTGGTGCAGGAATACGGCACACAGCTCCCGCAGATGGCCCTGAGTGAAGAACAAGCACGTGCAATTC
LVQANQ	GTGGTCCAGTTTACATCATGAACCTGATGCTGAACCCGAACGGCATGATCCAGCGCCACCCGGTGATGAAACAGCTGGTTCAAGAATACGGGACGGTCCAAGCTAATCAAGCCCTGAGTGAAGAACAAGCACGTGCAATTC
WPLADQ	GTGGTCCAGTTTACATCATGAACTGGATGCTGAACCCGAATGGTATGATCCAACGTCATCCGGTGATGAAACAACTGGTGCAGGAGTACGGCACCCCGTTAGCAGATCAGGCCCTGAGTGAAGAACAAGCACGTGCAATTC
MARMSQ	GTGGTCCAGTTTACATCATGAACATGATGTTGAATCCAAATGGTATGATCCAACGTCACCCGGTCATGAAACAGCTGGTGCAAGAATATGGCACGGCCCGTATGTCCCAAGCCCTGAGTGAAGAACAAGCACGTGCAATTC
HKLPNR	GTGGTCCAGTTTACATCATGAACCATATGCTGAACCCGAACGGGATGATCCAGCGTCACCCGGTAATGAAACAATTAGTGCAAGAATACGGCACCAAATTACCGAATCGCGCCCTGAGTGAAGAACAAGCACGTGCAATTC
MPQANW	GTGGTCCAGTTTACATCATGAACATGATGCTGAATCCAAATGGGATGATCCAACGCCATCCGGTCATGAAACAGCTGGTTCAGGAATATGGTACCCCGCAAGCGAATTGGGCCCTGAGTGAAGAACAAGCACGTGCAATTC
MAQTSQ	GTGGTCCAGTTTACATCATGAACATGATGCTCAATCCGAACGGCATGATCCAGCGTCATCCGGTGATGAAACAGTTAGTTCAAGAATACGGCACTGCGCAGACGAGTCAGGCCCTGAGTGAAGAACAAGCACGTGCAATTC
MESANQ	GTGGTCCAGTTTACATCATGAACATGATGCTCAACCCGAACGGTATGATCCAGCGTCACCCAGTTATGAAGCAATTGGTCCAGGAATATGGTACAGAAAGTGCGAACCAGGCCCTGAGTGAAGAACAAGCACGTGCAATTC
MSRMRQ	GTGGTCCAGTTTACATCATGAACATGATGCTGAACCCGAACGGGATGATTCAGCGTCATCCGGTGATGAAGCAGTTAGTACAGGAATATGGCACGAGTCGTATGCGCCAAGCCCTGAGTGAAGAACAAGCACGTGCAATTC
MLATNQ	GTGGTCCAGTTTACATCATGAACATGATGCTGAACCCCAATGGAATGATTCAGCGCCATCCGGTTATGAAACAGCTTGTACAAGAATATGGTACGCTGGCCACCAATCAGGCCCTGAGTGAAGAACAAGCACGTGCAATTC
HYRPNY	GTGGTCCAGTTTACATCATGAACCACATGTTGAACCCCAATGGTATGATCCAACGCCATCCGGTAATGAAACAACTGGTTCAGGAGTATGGTACATACCGCCCGAATTATGCCCTGAGTGAAGAACAAGCACGTGCAATTC
AKQPRQ	GTGGTCCAGTTTACATCATGAACGCAATGTTGAATCCCAACGGCATGATCCAGCGCCATCCGGTCATGAAACAGCTGGTGCAAGAATATGGCACCAAACAGCCGCGCCAAGCCCTGAGTGAAGAACAAGCACGTGCAATTC
MVALDQ	GTGGTCCAGTTTACATCATGAACATGATGCTGAACCCTAACGGCATGATCCAGCGTCACCCAGTGATGAAGCAGCTGGTTCAGGAATATGGCACTGTCGCGCTGGACCAGGCCCTGAGTGAAGAACAAGCACGTGCAATTC
MVFPNQ	GTGGTCCAGTTTACATCATGAACATGATGCTCAACCCTAACGGCATGATCCAACGCCACCCAGTGATGAAACAACTGGTTCAGGAATACGGGACCGTGTTTCCTAACCAAGCCCTGAGTGAAGAACAAGCACGTGCAATTC
MALPNQ	GTGGTCCAGTTTACATCATGAACATGATGCTGAATCCAAATGGCATGATTCAGCGCCACCCGGTTATGAAACAACTTGTGCAGGAATATGGCACAGCACTGCCTAACCAGGCCCTGAGTGAAGAACAAGCACGTGCAATTC
MHQPNQ	GTGGTCCAGTTTACATCATGAACATGATGTTGAATCCGAACGGTATGATTCAGCGTCATCCAGTAATGAAACAGCTGGTTCAGGAGTATGGGACGCACCAGCCCAACCAGGCCCTGAGTGAAGAACAAGCACGTGCAATTC
YPSVAQ	GTGGTCCAGTTTACATCATGAACTACATGCTGAATCCAAACGGCATGATCCAGCGCCATCCGGTTATGAAACAGCTGGTGCAAGAATATGGAACACCGAGTGTCGCACAGGCCCTGAGTGAAGAACAAGCACGTGCAATTC
FPWPNQ	GTGGTCCAGTTTACATCATGAACTTCATGCTGAACCCGAACGGCATGATCCAACGCCATCCGGTCATGAAACAGCTGGTCCAGGAATATGGTACCCCGTGGCCGAATCAGGCCCTGAGTGAAGAACAAGCACGTGCAATTC
FHPADQ	GTGGTCCAGTTTACATCATGAACTTCATGCTGAATCCGAACGGTATGATTCAGCGCCATCCCGTGATGAAACAGCTGGTTCAGGAATATGGAACCCACCCCGCAGATCAAGCCCTGAGTGAAGAACAAGCACGTGCAATTC
QPIPKM	GTGGTCCAGTTTACATCATGAACCAGATGCTGAACCCGAATGGAATGATTCAGCGCCATCCTGTTATGAAGCAACTGGTCCAGGAATACGGCACCCCGATCCCAAAAATGGCCCTGAGTGAAGAACAAGCACGTGCAATTC
MRFPDQ	GTGGTCCAGTTTACATCATGAACATGATGCTCAATCCAAATGGCATGATCCAACGTCACCCGGTAATGAAACAACTGGTACAGGAATACGGTACCCGTTTCCCCGACCAAGCCCTGAGTGAAGAACAAGCACGTGCAATTC
MQIPYA	GTGGTCCAGTTTACATCATGAACATGATGCTGAATCCGAATGGGATGATCCAACGCCACCCTGTCATGAAACAGCTGGTCCAAGAATATGGTACTCAAATTCCGTATGCAGCCCTGAGTGAAGAACAAGCACGTGCAATTC
LPAPNQ	GTGGTCCAGTTTACATCATGAACCTGATGTTAAACCCCAATGGCATGATCCAGCGCCACCCTGTAATGAAGCAGTTAGTACAGGAATATGGCACGCCGGCTCCGAATCAGGCCCTGAGTGAAGAACAAGCACGTGCAATTC
FAIGSQ	GTGGTCCAGTTTACATCATGAACTTTATGCTGAATCCCAACGGAATGATTCAACGCCATCCTGTTATGAAACAACTGGTTCAGGAATATGGTACGGCTATCGGCAGCCAGGCCCTGAGTGAAGAACAAGCACGTGCAATTC
MQLSWS	GTGGTCCAGTTTACATCATGAACATGATGTTAAATCCAAATGGCATGATTCAGCGTCACCCCGTTATGAAACAACTGGTCCAGGAATACGGCACTCAACTGTCCTGGAGTGCCCTGAGTGAAGAACAAGCACGTGCAATTC
MIAHVQ	GTGGTCCAGTTTACATCATGAACATGATGTTAAACCCAAACGGCATGATCCAGCGTCACCCCGTAATGAAACAGCTGGTCCAAGAATATGGGACTATCGCGCATGTGCAAGCCCTGAGTGAAGAACAAGCACGTGCAATTC
VTNPNQ	GTGGTCCAGTTTACATCATGAACGTCATGTTAAACCCGAATGGCATGATTCAGCGTCACCCAGTCATGAAGCAGTTAGTGCAGGAGTATGGCACGACCAACCCTAACCAGGCCCTGAGTGAAGAACAAGCACGTGCAATTC
MNEAYM	GTGGTCCAGTTTACATCATGAACATGATGCTGAATCCTAATGGTATGATTCAGCGTCACCCGGTAATGAAACAACTGGTGCAGGAATATGGCACCAACGAAGCATATATGGCCCTGAGTGAAGAACAAGCACGTGCAATTC
MYVTHQ	GTGGTCCAGTTTACATCATGAACATGATGCTGAACCCGAATGGAATGATTCAGCGTCACCCGGTCATGAAACAGCTCGTACAGGAGTATGGAACGTACGTCACCCACCAGGCCCTGAGTGAAGAACAAGCACGTGCAATTC
YRNPNQ	GTGGTCCAGTTTACATCATGAACTATATGCTGAACCCGAATGGCATGATTCAGCGTCACCCGGTTATGAAACAGCTCGTACAAGAGTATGGCACCCGCAACCCTAACCAGGCCCTGAGTGAAGAACAAGCACGTGCAATTC
MFTKRQ	GTGGTCCAGTTTACATCATGAACATGATGCTGAACCCGAACGGTATGATCCAACGTCATCCAGTCATGAAGCAGCTGGTTCAGGAATATGGCACTTTCACCAAACGCCAAGCCCTGAGTGAAGAACAAGCACGTGCAATTC
MAFANQ	GTGGTCCAGTTTACATCATGAACATGATGTTAAACCCAAATGGCATGATCCAGCGTCATCCAGTCATGAAACAGCTGGTTCAGGAATATGGCACGGCATTTGCCAATCAAGCCCTGAGTGAAGAACAAGCACGTGCAATTC
CVSAYH	GTGGTCCAGTTTACATCATGAACTGCATGCTGAATCCGAACGGCATGATTCAGCGCCACCCAGTCATGAAACAGCTGGTGCAGGAATACGGCACTGTATCAGCGTACCATGCCCTGAGTGAAGAACAAGCACGTGCAATTC
VPTTDE	GTGGTCCAGTTTACATCATGAACGTAATGCTGAACCCGAATGGCATGATTCAGCGCCATCCGGTTATGAAACAGTTAGTTCAAGAATACGGGACTCCGACGACCGACGAGGCCCTGAGTGAAGAACAAGCACGTGCAATTC
MPQTSF	GTGGTCCAGTTTACATCATGAACATGATGCTGAACCCAAATGGTATGATCCAGCGTCACCCGGTTATGAAGCAACTCGTCCAGGAATACGGGACACCACAAACGTCGTTTGCCCTGAGTGAAGAACAAGCACGTGCAATTC
MVLPNH	GTGGTCCAGTTTACATCATGAACATGATGCTGAACCCCAACGGGATGATCCAGCGCCATCCTGTCATGAAACAACTCGTGCAGGAATACGGTACGGTCTTACCGAATCATGCCCTGAGTGAAGAACAAGCACGTGCAATTC
APNPNM	GTGGTCCAGTTTACATCATGAACGCAATGTTAAACCCTAACGGTATGATTCAGCGTCACCCGGTGATGAAACAGTTAGTTCAGGAGTACGGTACCCCGAACCCCAACATGGCCCTGAGTGAAGAACAAGCACGTGCAATTC
MQQAGR	GTGGTCCAGTTTACATCATGAACATGATGTTAAACCCCAATGGTATGATTCAGCGTCACCCTGTCATGAAACAGCTTGTGCAGGAGTATGGTACGCAGCAGGCTGGGCGCGCCCTGAGTGAAGAACAAGCACGTGCAATTC
LAGSNN	GTGGTCCAGTTTACATCATGAACTTAATGTTAAACCCTAACGGTATGATTCAACGCCATCCAGTGATGAAGCAACTCGTGCAAGAATATGGGACCGCAGGTAGTAATAACGCCCTGAGTGAAGAACAAGCACGTGCAATTC
MPTPNL	GTGGTCCAGTTTACATCATGAACATGATGCTGAATCCAAATGGTATGATCCAACGCCATCCTGTGATGAAACAGCTGGTTCAGGAATATGGTACCCCAACCCCGAACTTGGCCCTGAGTGAAGAACAAGCACGTGCAATTC
SRQPNQ	GTGGTCCAGTTTACATCATGAACAGTATGCTGAACCCAAATGGCATGATTCAACGCCACCCGGTGATGAAACAGCTGGTGCAAGAATACGGAACCCGTCAACCTAATCAGGCCCTGAGTGAAGAACAAGCACGTGCAATTC
TAAPNQ	GTGGTCCAGTTTACATCATGAACACCATGCTCAATCCGAACGGAATGATTCAACGCCATCCGGTCATGAAACAGCTTGTGCAGGAATATGGCACGGCGGCGCCAAACCAGGCCCTGAGTGAAGAACAAGCACGTGCAATTC
SFLTNQ	GTGGTCCAGTTTACATCATGAACTCAATGCTGAATCCTAATGGGATGATTCAGCGTCACCCCGTTATGAAACAACTGGTTCAAGAATACGGCACGTTCCTGACGAATCAAGCCCTGAGTGAAGAACAAGCACGTGCAATTC
MPLPGR	GTGGTCCAGTTTACATCATGAACATGATGCTTAACCCGAACGGCATGATTCAACGTCACCCGGTAATGAAACAGCTGGTCCAGGAATATGGTACCCCGCTGCCGGGACGTGCCCTGAGTGAAGAACAAGCACGTGCAATTC
MQLHSQ	GTGGTCCAGTTTACATCATGAACATGATGCTGAACCCAAACGGCATGATCCAGCGTCATCCGGTCATGAAGCAGCTGGTGCAGGAATACGGCACGCAGCTTCACTCTCAGGCCCTGAGTGAAGAACAAGCACGTGCAATTC
AVAPTS	GTGGTCCAGTTTACATCATGAACGCCATGCTGAATCCGAACGGTATGATTCAGCGTCACCCTGTGATGAAGCAACTGGTTCAGGAGTACGGGACGGTGGCGCCGACCTCCGCCCTGAGTGAAGAACAAGCACGTGCAATTC
MFAPNQ	GTGGTCCAGTTTACATCATGAACATGATGTTGAATCCAAATGGCATGATCCAACGTCATCCAGTTATGAAACAGCTTGTTCAGGAATATGGAACATTTGCACCGAACCAGGCCCTGAGTGAAGAACAAGCACGTGCAATTC
FRAPNQ	GTGGTCCAGTTTACATCATGAACTTTATGTTGAACCCAAATGGTATGATTCAGCGCCATCCGGTGATGAAACAGTTGGTGCAAGAATATGGCACACGTGCGCCTAACCAGGCCCTGAGTGAAGAACAAGCACGTGCAATTC
ITRPNQ	GTGGTCCAGTTTACATCATGAACATCATGCTGAATCCGAACGGCATGATCCAGCGCCATCCCGTCATGAAACAATTAGTGCAAGAATATGGCACAACGCGCCCGAACCAGGCCCTGAGTGAAGAACAAGCACGTGCAATTC
LNLVSQ	GTGGTCCAGTTTACATCATGAACTTGATGCTCAACCCGAATGGCATGATTCAGCGCCATCCGGTTATGAAACAACTCGTCCAAGAGTACGGAACCAATTTGGTGTCACAGGCCCTGAGTGAAGAACAAGCACGTGCAATTC
MQLINQ	GTGGTCCAGTTTACATCATGAACATGATGCTGAACCCTAACGGCATGATCCAACGTCATCCAGTTATGAAGCAGCTGGTGCAAGAATACGGCACCCAGCTGATTAATCAGGCCCTGAGTGAAGAACAAGCACGTGCAATTC
MPVQDH	GTGGTCCAGTTTACATCATGAACATGATGCTCAATCCGAACGGCATGATTCAGCGTCATCCAGTGATGAAACAGCTTGTCCAAGAGTACGGTACTCCTGTACAGGATCATGCCCTGAGTGAAGAACAAGCACGTGCAATTC
HVSPDL	GTGGTCCAGTTTACATCATGAACCATATGTTAAACCCAAACGGAATGATCCAGCGCCATCCCGTGATGAAGCAGCTGGTGCAGGAATACGGAACCGTTAGTCCCGACCTGGCCCTGAGTGAAGAACAAGCACGTGCAATTC
MVASAQ	GTGGTCCAGTTTACATCATGAACATGATGCTCAATCCAAATGGTATGATTCAACGCCATCCTGTAATGAAACAACTGGTGCAAGAGTATGGTACGGTTGCGTCTGCGCAGGCCCTGAGTGAAGAACAAGCACGTGCAATTC
MPGPNQ	GTGGTCCAGTTTACATCATGAACATGATGCTGAACCCGAACGGCATGATCCAGCGCCATCCTGTCATGAAGCAGTTGGTGCAGGAATATGGAACCCCGGGGCCGAACCAAGCCCTGAGTGAAGAACAAGCACGTGCAATTC
MALPDM	GTGGTCCAGTTTACATCATGAACATGATGCTGAACCCGAACGGCATGATTCAGCGCCATCCGGTTATGAAACAGCTCGTGCAGGAATACGGCACCGCGTTGCCGGACATGGCCCTGAGTGAAGAACAAGCACGTGCAATTC
MQQANQ	GTGGTCCAGTTTACATCATGAACATGATGCTGAACCCCAATGGAATGATCCAGCGCCATCCAGTAATGAAACAACTGGTACAGGAGTACGGTACCCAGCAGGCCAACCAAGCCCTGAGTGAAGAACAAGCACGTGCAATTC
FPWVPF	GTGGTCCAGTTTACATCATGAACTTTATGTTGAACCCAAATGGTATGATCCAGCGCCATCCGGTGATGAAGCAGCTTGTGCAGGAATATGGGACCCCATGGGTCCCCTTTGCCCTGAGTGAAGAACAAGCACGTGCAATTC
MSETMQ	GTGGTCCAGTTTACATCATGAACATGATGTTGAACCCGAATGGCATGATTCAACGTCATCCGGTCATGAAGCAGCTGGTGCAGGAATACGGCACATCTGAAACTATGCAGGCCCTGAGTGAAGAACAAGCACGTGCAATTC
MSFTNQ	GTGGTCCAGTTTACATCATGAACATGATGTTAAACCCTAACGGTATGATCCAACGTCATCCTGTGATGAAACAGTTGGTGCAGGAGTATGGTACTAGTTTCACGAATCAGGCCCTGAGTGAAGAACAAGCACGTGCAATTC
MQIAWQ	GTGGTCCAGTTTACATCATGAACATGATGCTTAACCCCAATGGTATGATTCAACGTCATCCGGTTATGAAACAGTTAGTCCAAGAATATGGTACCCAGATCGCGTGGCAAGCCCTGAGTGAAGAACAAGCACGTGCAATTC
MELQNQ	GTGGTCCAGTTTACATCATGAACATGATGCTGAATCCGAATGGTATGATTCAGCGCCATCCTGTGATGAAACAGCTGGTACAGGAATACGGGACCGAACTTCAGAACCAGGCCCTGAGTGAAGAACAAGCACGTGCAATTC
HPVVVQ	GTGGTCCAGTTTACATCATGAACCATATGTTGAACCCGAATGGCATGATTCAGCGCCATCCTGTGATGAAACAACTGGTGCAGGAATACGGCACTCCGGTCGTGGTCCAGGCCCTGAGTGAAGAACAAGCACGTGCAATTC
MQVPNM	GTGGTCCAGTTTACATCATGAACATGATGCTGAATCCTAACGGTATGATCCAACGTCACCCTGTCATGAAACAGCTGGTACAAGAATACGGGACCCAGGTACCGAATATGGCCCTGAGTGAAGAACAAGCACGTGCAATTC
IPFPPA	GTGGTCCAGTTTACATCATGAACATTATGCTCAATCCGAATGGCATGATTCAGCGCCATCCGGTTATGAAACAGTTGGTTCAAGAATATGGTACTCCATTTCCGCCGGCGGCCCTGAGTGAAGAACAAGCACGTGCAATTC
MFWPDQ	GTGGTCCAGTTTACATCATGAACATGATGCTGAATCCGAACGGCATGATCCAACGCCATCCGGTGATGAAACAGCTTGTACAGGAATATGGCACGTTCTGGCCTGACCAGGCCCTGAGTGAAGAACAAGCACGTGCAATTC
MHLDPQ	GTGGTCCAGTTTACATCATGAACATGATGCTGAACCCCAACGGAATGATCCAGCGTCACCCCGTGATGAAGCAGCTTGTCCAAGAGTACGGCACCCATTTAGACCCGCAGGCCCTGAGTGAAGAACAAGCACGTGCAATTC
LVYPNT	GTGGTCCAGTTTACATCATGAACCTGATGCTTAACCCTAACGGTATGATTCAGCGTCATCCCGTAATGAAACAACTGGTTCAAGAATATGGGACCGTTTACCCAAACACAGCCCTGAGTGAAGAACAAGCACGTGCAATTC
MGKPDL	GTGGTCCAGTTTACATCATGAACATGATGTTAAATCCAAATGGGATGATTCAACGTCATCCGGTCATGAAACAGTTGGTTCAAGAATATGGCACCGGCAAACCCGATCTGGCCCTGAGTGAAGAACAAGCACGTGCAATTC
MQLPGQ	GTGGTCCAGTTTACATCATGAACATGATGTTGAACCCGAATGGAATGATCCAGCGCCACCCAGTCATGAAACAGTTGGTGCAGGAATATGGTACACAGCTGCCAGGCCAGGCCCTGAGTGAAGAACAAGCACGTGCAATTC
FPLANL	GTGGTCCAGTTTACATCATGAACTTCATGCTTAACCCGAATGGCATGATTCAACGCCATCCCGTTATGAAACAATTAGTACAGGAGTATGGGACGCCGCTGGCCAATCTGGCCCTGAGTGAAGAACAAGCACGTGCAATTC
MPLANQ	GTGGTCCAGTTTACATCATGAACATGATGTTGAATCCGAATGGCATGATTCAGCGCCATCCGGTGATGAAACAGCTGGTTCAGGAATATGGCACACCGCTCGCGAACCAGGCCCTGAGTGAAGAACAAGCACGTGCAATTC
CPLPAQ	GTGGTCCAGTTTACATCATGAACTGTATGTTGAACCCGAATGGTATGATCCAGCGCCACCCGGTGATGAAGCAGTTGGTGCAGGAATACGGTACGCCGCTCCCGGCACAGGCCCTGAGTGAAGAACAAGCACGTGCAATTC
LYISNQ	GTGGTCCAGTTTACATCATGAACTTAATGCTGAACCCGAATGGTATGATCCAGCGCCACCCGGTTATGAAACAACTGGTCCAGGAATACGGCACCTATATTAGCAATCAGGCCCTGAGTGAAGAACAAGCACGTGCAATTC
MPLPGT	GTGGTCCAGTTTACATCATGAACATGATGCTTAATCCGAATGGTATGATTCAGCGCCATCCGGTGATGAAACAACTTGTCCAGGAATATGGGACGCCACTGCCGGGGACCGCCCTGAGTGAAGAACAAGCACGTGCAATTC
MVCGNH	GTGGTCCAGTTTACATCATGAACATGATGCTGAACCCGAACGGGATGATCCAGCGCCACCCGGTTATGAAACAATTGGTTCAGGAATACGGCACGGTATGCGGCAACCATGCCCTGAGTGAAGAACAAGCACGTGCAATTC
MVLHLQ	GTGGTCCAGTTTACATCATGAACATGATGCTGAACCCAAACGGTATGATCCAGCGCCACCCGGTTATGAAACAGCTGGTGCAGGAATACGGCACCGTGCTGCATCTGCAGGCCCTGAGTGAAGAACAAGCACGTGCAATTC
LRARNQ	GTGGTCCAGTTTACATCATGAACCTTATGCTGAACCCGAATGGTATGATCCAACGTCACCCGGTGATGAAACAACTGGTGCAGGAATATGGCACCCGCGCTCGTAACCAAGCCCTGAGTGAAGAACAAGCACGTGCAATTC
MPVANL	GTGGTCCAGTTTACATCATGAACATGATGCTCAATCCGAATGGAATGATTCAGCGCCACCCTGTGATGAAACAGCTGGTACAGGAATACGGAACTCCGGTGGCCAATTTAGCCCTGAGTGAAGAACAAGCACGTGCAATTC
MWAPDQ	GTGGTCCAGTTTACATCATGAACATGATGTTAAATCCGAATGGTATGATCCAACGCCATCCGGTAATGAAACAGTTGGTACAGGAGTACGGCACGTGGGCACCTGATCAGGCCCTGAGTGAAGAACAAGCACGTGCAATTC
FRDLRQ	GTGGTCCAGTTTACATCATGAACTTTATGCTGAACCCGAACGGCATGATTCAACGCCACCCGGTTATGAAACAACTCGTTCAGGAATACGGAACCCGTGACCTGCGCCAGGCCCTGAGTGAAGAACAAGCACGTGCAATTC
MQFAAQ	GTGGTCCAGTTTACATCATGAACATGATGTTAAACCCCAATGGGATGATCCAGCGCCACCCAGTCATGAAACAGCTTGTACAAGAGTACGGGACCCAGTTTGCAGCGCAGGCCCTGAGTGAAGAACAAGCACGTGCAATTC
MPYPNL	GTGGTCCAGTTTACATCATGAACATGATGTTAAATCCGAACGGCATGATTCAGCGCCATCCGGTGATGAAGCAACTTGTGCAGGAATACGGCACGCCATATCCGAACCTGGCCCTGAGTGAAGAACAAGCACGTGCAATTC
MIFPVQ	GTGGTCCAGTTTACATCATGAACATGATGTTGAACCCGAATGGAATGATTCAACGCCATCCGGTTATGAAACAGTTGGTTCAGGAATACGGCACTATCTTCCCAGTCCAGGCCCTGAGTGAAGAACAAGCACGTGCAATTC
MPYPDQ	GTGGTCCAGTTTACATCATGAACATGATGCTTAACCCAAACGGCATGATCCAGCGCCACCCTGTTATGAAACAGCTGGTCCAGGAATATGGCACACCGTATCCAGATCAAGCCCTGAGTGAAGAACAAGCACGTGCAATTC
MSLHDV	GTGGTCCAGTTTACATCATGAACATGATGCTGAACCCGAACGGTATGATTCAGCGTCATCCAGTAATGAAACAGCTGGTTCAGGAATATGGCACTAGCCTGCACGACGTTGCCCTGAGTGAAGAACAAGCACGTGCAATTC
MNFFNQ	GTGGTCCAGTTTACATCATGAACATGATGCTGAATCCGAATGGCATGATCCAACGTCATCCGGTTATGAAACAGCTTGTCCAGGAGTATGGCACTAATTTCTTCAATCAGGCCCTGAGTGAAGAACAAGCACGTGCAATTC
WVALNL	GTGGTCCAGTTTACATCATGAACTGGATGCTGAACCCGAATGGGATGATTCAACGTCATCCGGTAATGAAACAGCTGGTACAAGAATATGGTACCGTCGCCTTAAACCTGGCCCTGAGTGAAGAACAAGCACGTGCAATTC
RTETPQ	GTGGTCCAGTTTACATCATGAACCGCATGTTAAACCCGAACGGTATGATCCAGCGCCATCCGGTGATGAAACAACTGGTGCAGGAATATGGAACCACCGAAACGCCTCAGGCCCTGAGTGAAGAACAAGCACGTGCAATTC
MEFPKL	GTGGTCCAGTTTACATCATGAACATGATGCTGAACCCGAACGGCATGATTCAGCGCCACCCGGTGATGAAACAATTAGTGCAGGAGTACGGTACGGAATTCCCGAAACTGGCCCTGAGTGAAGAACAAGCACGTGCAATTC
MPLLNQ	GTGGTCCAGTTTACATCATGAACATGATGCTGAATCCAAACGGAATGATCCAGCGTCACCCTGTAATGAAACAGTTGGTGCAAGAATATGGTACCCCGCTGCTTAACCAGGCCCTGAGTGAAGAACAAGCACGTGCAATTC
MELPWQ	GTGGTCCAGTTTACATCATGAACATGATGTTGAATCCGAATGGAATGATTCAACGTCATCCGGTGATGAAACAGCTTGTCCAAGAGTATGGCACAGAATTACCATGGCAAGCCCTGAGTGAAGAACAAGCACGTGCAATTC
SPTIEL	GTGGTCCAGTTTACATCATGAACAGTATGCTGAACCCCAATGGTATGATCCAACGTCATCCGGTGATGAAGCAACTGGTGCAAGAATATGGTACCCCAACCATTGAATTAGCCCTGAGTGAAGAACAAGCACGTGCAATTC
MALTNQ	GTGGTCCAGTTTACATCATGAACATGATGCTGAACCCGAACGGTATGATCCAGCGTCACCCCGTGATGAAACAGCTTGTTCAAGAATATGGTACTGCATTGACCAACCAAGCCCTGAGTGAAGAACAAGCACGTGCAATTC
QVHTDQ	GTGGTCCAGTTTACATCATGAACCAGATGCTGAACCCCAACGGCATGATCCAGCGCCATCCGGTGATGAAACAGCTGGTGCAAGAATACGGTACGGTCCATACAGATCAGGCCCTGAGTGAAGAACAAGCACGTGCAATTC
MVLPDS	GTGGTCCAGTTTACATCATGAACATGATGCTGAATCCGAATGGGATGATTCAGCGTCACCCGGTTATGAAACAACTGGTTCAAGAGTATGGGACCGTGTTACCGGATAGTGCCCTGAGTGAAGAACAAGCACGTGCAATTC
YPLPNQ	GTGGTCCAGTTTACATCATGAACTATATGCTGAACCCGAACGGTATGATTCAGCGTCACCCTGTGATGAAACAACTGGTGCAGGAATATGGTACGCCACTGCCAAACCAAGCCCTGAGTGAAGAACAAGCACGTGCAATTC
MQLDKP	GTGGTCCAGTTTACATCATGAACATGATGCTGAATCCAAATGGCATGATCCAACGCCACCCTGTGATGAAACAGCTGGTTCAAGAATACGGGACCCAACTTGATAAACCAGCCCTGAGTGAAGAACAAGCACGTGCAATTC
WVFPSQ	GTGGTCCAGTTTACATCATGAACTGGATGCTTAACCCGAACGGTATGATCCAGCGTCACCCTGTCATGAAACAACTTGTGCAGGAATATGGGACTGTCTTTCCCAGCCAGGCCCTGAGTGAAGAACAAGCACGTGCAATTC
MPIVEQ	GTGGTCCAGTTTACATCATGAACATGATGCTGAATCCGAACGGTATGATCCAGCGCCATCCAGTAATGAAACAGTTAGTACAGGAATATGGTACCCCTATTGTCGAGCAGGCCCTGAGTGAAGAACAAGCACGTGCAATTC
MPVPCQ	GTGGTCCAGTTTACATCATGAACATGATGCTGAATCCAAACGGGATGATTCAGCGCCATCCAGTGATGAAACAGCTTGTACAGGAGTATGGTACGCCGGTTCCATGTCAAGCCCTGAGTGAAGAACAAGCACGTGCAATTC
MPIIRQ	GTGGTCCAGTTTACATCATGAACATGATGTTAAATCCGAATGGCATGATTCAGCGCCATCCCGTTATGAAACAGCTCGTCCAAGAATATGGCACCCCGATCATTCGCCAGGCCCTGAGTGAAGAACAAGCACGTGCAATTC
LALTMQ	GTGGTCCAGTTTACATCATGAACCTGATGCTGAATCCAAATGGCATGATCCAGCGTCATCCTGTAATGAAACAGCTGGTTCAAGAGTACGGAACTGCGCTGACAATGCAAGCCCTGAGTGAAGAACAAGCACGTGCAATTC
MLYPTL	GTGGTCCAGTTTACATCATGAACATGATGCTTAATCCAAATGGGATGATCCAGCGTCACCCCGTTATGAAACAGCTCGTGCAAGAATATGGCACACTTTACCCGACATTAGCCCTGAGTGAAGAACAAGCACGTGCAATTC
FRLPGQ	GTGGTCCAGTTTACATCATGAACTTCATGCTGAACCCGAACGGTATGATTCAGCGTCATCCCGTTATGAAACAACTTGTACAAGAATATGGAACCCGTCTGCCGGGTCAGGCCCTGAGTGAAGAACAAGCACGTGCAATTC
MICPDQ	GTGGTCCAGTTTACATCATGAACATGATGCTGAATCCGAATGGCATGATTCAGCGCCACCCGGTGATGAAACAGCTGGTACAAGAATATGGCACGATTTGTCCTGACCAGGCCCTGAGTGAAGAACAAGCACGTGCAATTC
MQFPNP	GTGGTCCAGTTTACATCATGAACATGATGCTGAACCCGAATGGCATGATTCAACGTCATCCGGTCATGAAGCAGCTGGTTCAGGAATATGGCACGCAGTTTCCGAATCCTGCCCTGAGTGAAGAACAAGCACGTGCAATTC
MLVPAQ	GTGGTCCAGTTTACATCATGAACATGATGCTGAACCCCAACGGCATGATTCAGCGCCACCCAGTGATGAAGCAGTTGGTACAGGAGTATGGGACCCTGGTGCCTGCCCAAGCCCTGAGTGAAGAACAAGCACGTGCAATTC
MLFPNQ	GTGGTCCAGTTTACATCATGAACATGATGCTGAACCCGAACGGCATGATTCAGCGTCACCCGGTCATGAAACAACTCGTTCAGGAATACGGAACACTGTTCCCGAACCAAGCCCTGAGTGAAGAACAAGCACGTGCAATTC
MPLAVQ	GTGGTCCAGTTTACATCATGAACATGATGCTGAACCCAAACGGCATGATTCAGCGCCACCCAGTGATGAAGCAGTTGGTTCAGGAATATGGAACCCCTCTGGCCGTCCAAGCCCTGAGTGAAGAACAAGCACGTGCAATTC
MIITNQ	GTGGTCCAGTTTACATCATGAACATGATGTTGAACCCGAACGGCATGATTCAGCGTCACCCTGTAATGAAACAGTTGGTGCAAGAATATGGCACAATCATTACCAATCAGGCCCTGAGTGAAGAACAAGCACGTGCAATTC
IPDPKQ	GTGGTCCAGTTTACATCATGAACATCATGCTGAACCCGAACGGGATGATCCAGCGCCATCCGGTGATGAAGCAGCTTGTACAGGAATACGGAACCCCGGACCCTAAGCAGGCCCTGAGTGAAGAACAAGCACGTGCAATTC
MPLANF	GTGGTCCAGTTTACATCATGAACATGATGCTCAATCCGAATGGCATGATCCAGCGTCACCCGGTTATGAAGCAACTGGTGCAGGAATACGGAACCCCTCTGGCGAACTTTGCCCTGAGTGAAGAACAAGCACGTGCAATTC
TPITNQ	GTGGTCCAGTTTACATCATGAACACAATGCTGAATCCCAACGGCATGATTCAACGCCACCCCGTCATGAAACAGCTGGTGCAAGAGTACGGAACGCCTATTACTAACCAGGCCCTGAGTGAAGAACAAGCACGTGCAATTC
QQYQQQ	GTGGTCCAGTTTACATCATGAACCAGATGCTGAATCCGAACGGCATGATTCAGCGTCATCCTGTCATGAAACAACTGGTTCAAGAGTATGGAACGCAGTACCAACAACAGGCCCTGAGTGAAGAACAAGCACGTGCAATTC
MNITAT	GTGGTCCAGTTTACATCATGAACATGATGCTGAATCCTAATGGAATGATTCAACGTCATCCCGTGATGAAACAGCTCGTGCAAGAGTATGGTACGAATATTACGGCAACAGCCCTGAGTGAAGAACAAGCACGTGCAATTC
MCYLNQ	GTGGTCCAGTTTACATCATGAACATGATGCTGAATCCGAATGGCATGATCCAGCGCCATCCCGTCATGAAGCAGTTAGTGCAAGAATATGGTACCTGTTATCTGAACCAAGCCCTGAGTGAAGAACAAGCACGTGCAATTC
YTVPNQ	GTGGTCCAGTTTACATCATGAACTATATGCTGAATCCGAATGGTATGATTCAGCGTCATCCAGTGATGAAACAGCTGGTACAGGAATACGGCACCACGGTCCCTAACCAGGCCCTGAGTGAAGAACAAGCACGTGCAATTC
MPAYNQ	GTGGTCCAGTTTACATCATGAACATGATGCTGAATCCGAACGGTATGATCCAGCGCCATCCCGTTATGAAGCAGCTGGTTCAGGAGTATGGAACCCCGGCCTATAATCAGGCCCTGAGTGAAGAACAAGCACGTGCAATTC
MTFASQ	GTGGTCCAGTTTACATCATGAACATGATGCTCAATCCAAATGGAATGATTCAGCGCCACCCAGTTATGAAACAACTGGTTCAGGAATACGGGACCACCTTTGCATCTCAGGCCCTGAGTGAAGAACAAGCACGTGCAATTC
LRIPAL	GTGGTCCAGTTTACATCATGAACTTAATGCTGAATCCTAATGGCATGATTCAGCGCCATCCTGTCATGAAGCAGCTTGTGCAGGAATATGGGACCCGCATTCCGGCACTTGCCCTGAGTGAAGAACAAGCACGTGCAATTC
DAHPNH	GTGGTCCAGTTTACATCATGAACGATATGCTGAACCCGAACGGTATGATTCAGCGTCATCCGGTGATGAAACAGCTGGTACAGGAGTATGGCACAGCGCATCCTAACCATGCCCTGAGTGAAGAACAAGCACGTGCAATTC
PPVPNQ	GTGGTCCAGTTTACATCATGAACCCGATGCTGAACCCGAATGGTATGATCCAGCGCCATCCAGTTATGAAACAGCTGGTGCAGGAATATGGCACCCCGGTTCCTAATCAGGCCCTGAGTGAAGAACAAGCACGTGCAATTC
MPPTNQ	GTGGTCCAGTTTACATCATGAACATGATGCTGAACCCGAATGGGATGATTCAGCGCCACCCGGTGATGAAACAGTTAGTACAGGAATACGGCACACCGCCGACGAACCAAGCCCTGAGTGAAGAACAAGCACGTGCAATTC
MPLPKR	GTGGTCCAGTTTACATCATGAACATGATGCTGAATCCGAATGGTATGATCCAACGTCACCCTGTGATGAAACAACTTGTACAGGAGTATGGCACTCCGCTGCCAAAACGTGCCCTGAGTGAAGAACAAGCACGTGCAATTC
FVIPNS	GTGGTCCAGTTTACATCATGAACTTCATGCTCAACCCAAACGGCATGATCCAACGTCACCCGGTGATGAAACAGCTGGTACAGGAATACGGCACCGTGATTCCAAACTCCGCCCTGAGTGAAGAACAAGCACGTGCAATTC
MVRTPL	GTGGTCCAGTTTACATCATGAACATGATGTTGAATCCGAACGGCATGATCCAGCGTCACCCGGTTATGAAACAACTGGTGCAAGAGTATGGGACAGTTCGCACCCCCCTTGCCCTGAGTGAAGAACAAGCACGTGCAATTC
MCQPYL	GTGGTCCAGTTTACATCATGAACATGATGCTCAACCCGAACGGCATGATCCAACGTCATCCGGTGATGAAACAACTTGTGCAGGAATATGGCACCTGCCAACCGTACTTAGCCCTGAGTGAAGAACAAGCACGTGCAATTC
IILAYV	GTGGTCCAGTTTACATCATGAACATCATGCTGAATCCCAATGGAATGATTCAGCGTCACCCGGTTATGAAACAACTGGTGCAGGAATATGGGACTATCTTGGCATACGTAGCCCTGAGTGAAGAACAAGCACGTGCAATTC
QEQPNG	GTGGTCCAGTTTACATCATGAACCAGATGCTCAACCCTAACGGCATGATTCAGCGCCATCCTGTGATGAAGCAACTTGTCCAGGAATATGGTACTGAACAACCTAATGGTGCCCTGAGTGAAGAACAAGCACGTGCAATTC
YPLTNQ	GTGGTCCAGTTTACATCATGAACTATATGCTTAACCCGAATGGTATGATCCAGCGCCATCCGGTGATGAAGCAATTAGTTCAAGAATATGGTACCCCTTTAACCAATCAAGCCCTGAGTGAAGAACAAGCACGTGCAATTC
MALLPQ	GTGGTCCAGTTTACATCATGAACATGATGCTGAACCCCAACGGGATGATCCAGCGTCACCCAGTGATGAAACAGTTAGTACAGGAGTATGGCACCGCGCTTCTGCCGCAGGCCCTGAGTGAAGAACAAGCACGTGCAATTC
GPAVNV	GTGGTCCAGTTTACATCATGAACGGAATGTTAAACCCGAATGGCATGATCCAGCGCCACCCTGTTATGAAACAGCTGGTCCAAGAGTACGGCACTCCTGCGGTCAACGTCGCCCTGAGTGAAGAACAAGCACGTGCAATTC
ALLPNQ	GTGGTCCAGTTTACATCATGAACGCCATGCTTAATCCGAACGGCATGATCCAGCGTCACCCGGTAATGAAACAGTTAGTTCAAGAATATGGTACGTTATTGCCGAACCAAGCCCTGAGTGAAGAACAAGCACGTGCAATTC
FRRANY	GTGGTCCAGTTTACATCATGAACTTCATGTTGAACCCCAACGGCATGATCCAGCGCCACCCGGTGATGAAACAACTGGTTCAGGAATACGGCACGCGCCGTGCAAATTATGCCCTGAGTGAAGAACAAGCACGTGCAATTC
MQYPFF	GTGGTCCAGTTTACATCATGAACATGATGCTTAACCCTAACGGTATGATTCAACGCCATCCGGTTATGAAGCAGCTGGTCCAGGAGTACGGTACACAGTATCCTTTCTTTGCCCTGAGTGAAGAACAAGCACGTGCAATTC
MTFPDN	GTGGTCCAGTTTACATCATGAACATGATGCTGAACCCGAATGGTATGATCCAACGTCACCCAGTAATGAAACAGCTTGTTCAGGAATATGGAACGACTTTTCCTGATAACGCCCTGAGTGAAGAACAAGCACGTGCAATTC
VQIPSF	GTGGTCCAGTTTACATCATGAACGTGATGCTGAATCCGAACGGAATGATCCAGCGTCACCCAGTTATGAAACAATTGGTTCAGGAATATGGTACCCAGATCCCGTCGTTCGCCCTGAGTGAAGAACAAGCACGTGCAATTC
HATANQ	GTGGTCCAGTTTACATCATGAACCACATGTTAAACCCGAACGGCATGATCCAGCGCCATCCTGTAATGAAACAACTTGTGCAAGAATATGGGACAGCTACTGCGAATCAAGCCCTGAGTGAAGAACAAGCACGTGCAATTC
ELITSQ	GTGGTCCAGTTTACATCATGAACGAAATGCTGAATCCGAACGGCATGATCCAGCGCCACCCGGTGATGAAGCAACTTGTCCAAGAATATGGCACCCTGATTACTTCGCAAGCCCTGAGTGAAGAACAAGCACGTGCAATTC
WALEPQ	GTGGTCCAGTTTACATCATGAACTGGATGCTGAATCCAAACGGGATGATCCAACGCCATCCGGTTATGAAACAGCTGGTCCAGGAATATGGCACGGCACTTGAACCGCAGGCCCTGAGTGAAGAACAAGCACGTGCAATTC
MQIAPQ	GTGGTCCAGTTTACATCATGAACATGATGCTGAACCCTAACGGGATGATTCAACGTCACCCAGTAATGAAACAGCTCGTTCAAGAATACGGAACCCAGATTGCCCCACAGGCCCTGAGTGAAGAACAAGCACGTGCAATTC
HPLPTL	GTGGTCCAGTTTACATCATGAACCACATGCTCAACCCGAATGGGATGATCCAGCGCCATCCGGTGATGAAGCAACTGGTGCAGGAGTACGGCACGCCGCTGCCTACCTTAGCCCTGAGTGAAGAACAAGCACGTGCAATTC
FKVPTC	GTGGTCCAGTTTACATCATGAACTTTATGCTGAACCCGAATGGGATGATTCAGCGCCATCCGGTCATGAAACAACTGGTTCAGGAATATGGTACCAAAGTGCCTACATGTGCCCTGAGTGAAGAACAAGCACGTGCAATTC
MATPWQ	GTGGTCCAGTTTACATCATGAACATGATGCTGAATCCGAATGGCATGATTCAACGCCACCCAGTGATGAAACAACTGGTTCAAGAGTATGGGACCGCGACACCTTGGCAGGCCCTGAGTGAAGAACAAGCACGTGCAATTC
FVLTSM	GTGGTCCAGTTTACATCATGAACTTTATGCTGAACCCTAACGGGATGATTCAACGCCATCCGGTAATGAAACAGCTTGTGCAAGAATATGGTACAGTCTTGACCAGTATGGCCCTGAGTGAAGAACAAGCACGTGCAATTC
MVLNST	GTGGTCCAGTTTACATCATGAACATGATGCTGAACCCGAATGGCATGATCCAACGTCACCCGGTAATGAAACAGTTGGTGCAGGAATACGGTACCGTGCTGAACAGCACCGCCCTGAGTGAAGAACAAGCACGTGCAATTC
MPVAGG	GTGGTCCAGTTTACATCATGAACATGATGCTGAACCCGAACGGTATGATCCAACGCCACCCGGTAATGAAGCAGCTCGTCCAGGAATACGGTACCCCGGTGGCAGGTGGCGCCCTGAGTGAAGAACAAGCACGTGCAATTC
MVNAPQ	GTGGTCCAGTTTACATCATGAACATGATGCTTAATCCGAACGGCATGATTCAGCGCCATCCCGTGATGAAACAACTGGTGCAGGAATACGGAACCGTGAATGCGCCTCAGGCCCTGAGTGAAGAACAAGCACGTGCAATTC
NFATEF	GTGGTCCAGTTTACATCATGAACAATATGCTCAACCCAAACGGCATGATCCAGCGCCACCCTGTTATGAAACAGCTGGTTCAAGAGTATGGTACTTTCGCGACTGAATTCGCCCTGAGTGAAGAACAAGCACGTGCAATTC
MTQPPS	GTGGTCCAGTTTACATCATGAACATGATGCTGAACCCGAACGGCATGATCCAGCGTCATCCGGTGATGAAACAGCTGGTTCAGGAGTATGGAACCACTCAACCACCCTCTGCCCTGAGTGAAGAACAAGCACGTGCAATTC
ERCTNQ	GTGGTCCAGTTTACATCATGAACGAAATGCTGAACCCAAATGGCATGATCCAGCGCCACCCGGTTATGAAACAGCTGGTCCAAGAATACGGTACCCGCTGTACTAATCAGGCCCTGAGTGAAGAACAAGCACGTGCAATTC
MVYPVR	GTGGTCCAGTTTACATCATGAACATGATGCTGAACCCCAACGGTATGATCCAGCGCCACCCAGTTATGAAGCAGTTGGTACAGGAATACGGTACCGTGTATCCTGTTCGTGCCCTGAGTGAAGAACAAGCACGTGCAATTC
SVYTYF	GTGGTCCAGTTTACATCATGAACAGCATGCTGAACCCGAACGGTATGATTCAACGCCATCCAGTGATGAAACAGTTAGTGCAGGAATATGGTACGGTATACACGTATTTTGCCCTGAGTGAAGAACAAGCACGTGCAATTC
MMQTAQ	GTGGTCCAGTTTACATCATGAACATGATGCTCAACCCTAACGGTATGATTCAACGTCACCCGGTGATGAAACAACTGGTGCAGGAATATGGCACCATGCAAACAGCGCAGGCCCTGAGTGAAGAACAAGCACGTGCAATTC
MVWPNQ	GTGGTCCAGTTTACATCATGAACATGATGCTGAATCCTAACGGTATGATCCAACGTCACCCGGTGATGAAACAATTAGTACAGGAGTATGGCACCGTTTGGCCGAACCAAGCCCTGAGTGAAGAACAAGCACGTGCAATTC
QQDINQ	GTGGTCCAGTTTACATCATGAACCAAATGCTGAACCCAAATGGAATGATTCAGCGCCATCCCGTAATGAAGCAGTTGGTCCAGGAGTACGGTACTCAGGATATTAACCAAGCCCTGAGTGAAGAACAAGCACGTGCAATTC
MPKQYN	GTGGTCCAGTTTACATCATGAACATGATGCTGAATCCAAACGGCATGATCCAGCGTCACCCCGTGATGAAACAGCTGGTGCAGGAATATGGCACTCCTAAGCAGTACAATGCCCTGAGTGAAGAACAAGCACGTGCAATTC
MQFTDQ	GTGGTCCAGTTTACATCATGAACATGATGTTAAACCCAAATGGTATGATCCAACGTCATCCGGTAATGAAACAACTTGTTCAGGAATATGGCACGCAGTTTACCGATCAGGCCCTGAGTGAAGAACAAGCACGTGCAATTC
VPLTNL	GTGGTCCAGTTTACATCATGAACGTTATGCTGAACCCAAACGGTATGATTCAGCGTCACCCGGTGATGAAGCAGTTGGTGCAAGAATATGGCACACCACTGACAAACCTTGCCCTGAGTGAAGAACAAGCACGTGCAATTC
WLLVQQ	GTGGTCCAGTTTACATCATGAACTGGATGCTTAATCCAAACGGCATGATTCAACGCCACCCTGTTATGAAACAGCTGGTCCAGGAATATGGTACCTTGTTAGTACAACAGGCCCTGAGTGAAGAACAAGCACGTGCAATTC
MVAPHQ	GTGGTCCAGTTTACATCATGAACATGATGCTGAACCCAAATGGAATGATTCAGCGTCATCCTGTGATGAAACAGTTAGTGCAAGAATATGGTACGGTTGCACCACATCAGGCCCTGAGTGAAGAACAAGCACGTGCAATTC
IVPSNT	GTGGTCCAGTTTACATCATGAACATCATGTTGAACCCAAATGGCATGATTCAACGTCACCCAGTCATGAAGCAGCTCGTACAGGAATACGGCACCGTGCCTAGCAATACCGCCCTGAGTGAAGAACAAGCACGTGCAATTC
MLLPAC	GTGGTCCAGTTTACATCATGAACATGATGCTGAACCCTAACGGTATGATCCAGCGTCATCCTGTGATGAAACAGCTTGTTCAGGAATACGGCACCCTCCTGCCGGCGTGCGCCCTGAGTGAAGAACAAGCACGTGCAATTC
FIISNQ	GTGGTCCAGTTTACATCATGAACTTCATGCTGAATCCGAATGGTATGATCCAGCGTCATCCCGTCATGAAACAACTCGTACAGGAATATGGCACTATCATCTCGAATCAGGCCCTGAGTGAAGAACAAGCACGTGCAATTC
FFVPDQ	GTGGTCCAGTTTACATCATGAACTTTATGTTGAATCCGAACGGCATGATCCAGCGTCATCCTGTGATGAAACAGTTAGTGCAGGAGTATGGCACCTTCGTGCCGGACCAAGCCCTGAGTGAAGAACAAGCACGTGCAATTC
MNFANQ	GTGGTCCAGTTTACATCATGAACATGATGCTGAATCCAAATGGTATGATCCAACGTCATCCGGTGATGAAACAACTGGTGCAAGAATATGGCACTAACTTCGCGAATCAGGCCCTGAGTGAAGAACAAGCACGTGCAATTC
HVSPNL	GTGGTCCAGTTTACATCATGAACCATATGCTGAACCCGAACGGGATGATTCAGCGCCATCCGGTTATGAAGCAGCTGGTGCAGGAATATGGTACAGTCAGCCCGAATCTTGCCCTGAGTGAAGAACAAGCACGTGCAATTC
ISKDSQ	GTGGTCCAGTTTACATCATGAACATTATGCTTAACCCTAATGGCATGATCCAACGCCATCCAGTGATGAAACAGCTGGTCCAGGAGTACGGTACCAGCAAGGATTCGCAAGCCCTGAGTGAAGAACAAGCACGTGCAATTC
MLSPNQ	GTGGTCCAGTTTACATCATGAACATGATGCTGAACCCGAATGGCATGATCCAGCGTCATCCAGTGATGAAGCAACTGGTACAAGAGTACGGTACACTTAGTCCTAACCAGGCCCTGAGTGAAGAACAAGCACGTGCAATTC
MMLANI	GTGGTCCAGTTTACATCATGAACATGATGCTGAACCCTAATGGTATGATTCAGCGCCATCCCGTGATGAAGCAGCTTGTGCAGGAATATGGAACGATGCTGGCCAATATCGCCCTGAGTGAAGAACAAGCACGTGCAATTC
HVISNP	GTGGTCCAGTTTACATCATGAACCATATGCTTAACCCTAACGGGATGATTCAACGCCACCCAGTGATGAAACAGTTGGTCCAAGAGTATGGAACTGTCATTTCAAACCCAGCCCTGAGTGAAGAACAAGCACGTGCAATTC
MVFHEP	GTGGTCCAGTTTACATCATGAACATGATGCTGAACCCGAACGGCATGATCCAGCGCCATCCCGTGATGAAGCAATTGGTACAAGAATATGGGACAGTATTTCATGAACCAGCCCTGAGTGAAGAACAAGCACGTGCAATTC
MVITNL	GTGGTCCAGTTTACATCATGAACATGATGTTAAATCCGAATGGCATGATTCAACGCCACCCGGTAATGAAACAGTTAGTGCAGGAATATGGAACGGTGATTACTAATTTAGCCCTGAGTGAAGAACAAGCACGTGCAATTC
MVLPDN	GTGGTCCAGTTTACATCATGAACATGATGCTGAATCCAAACGGGATGATTCAGCGCCATCCGGTTATGAAACAACTTGTGCAGGAATATGGCACCGTGCTGCCAGACAACGCCCTGAGTGAAGAACAAGCACGTGCAATTC
KPYPYQ	GTGGTCCAGTTTACATCATGAACAAGATGTTGAACCCGAATGGTATGATTCAACGCCATCCAGTCATGAAGCAATTAGTACAAGAATATGGGACGCCTTACCCGTATCAGGCCCTGAGTGAAGAACAAGCACGTGCAATTC
QSLSNQ	GTGGTCCAGTTTACATCATGAACCAGATGCTGAATCCAAACGGTATGATCCAGCGCCATCCGGTCATGAAACAATTGGTGCAGGAGTACGGGACATCTCTCAGTAATCAGGCCCTGAGTGAAGAACAAGCACGTGCAATTC
FILTNQ	GTGGTCCAGTTTACATCATGAACTTTATGCTTAACCCTAACGGAATGATCCAGCGTCACCCGGTCATGAAACAGCTCGTGCAAGAATACGGGACAATCCTGACGAACCAGGCCCTGAGTGAAGAACAAGCACGTGCAATTC
MPPPRQ	GTGGTCCAGTTTACATCATGAACATGATGCTGAATCCGAATGGCATGATTCAGCGTCATCCCGTGATGAAACAGCTCGTCCAGGAGTATGGTACCCCACCCCCGCGTCAAGCCCTGAGTGAAGAACAAGCACGTGCAATTC
MPLRDQ	GTGGTCCAGTTTACATCATGAACATGATGCTGAACCCCAATGGTATGATCCAGCGTCACCCCGTCATGAAACAGTTAGTGCAGGAATATGGCACGCCGTTACGCGACCAAGCCCTGAGTGAAGAACAAGCACGTGCAATTC
NMLPPE	GTGGTCCAGTTTACATCATGAACAACATGCTGAACCCGAACGGAATGATTCAACGTCACCCAGTGATGAAGCAATTAGTGCAAGAATATGGCACCATGTTACCGCCTGAAGCCCTGAGTGAAGAACAAGCACGTGCAATTC
MVAPRS	GTGGTCCAGTTTACATCATGAACATGATGTTAAACCCGAATGGCATGATTCAACGTCATCCTGTAATGAAGCAGTTAGTCCAAGAATATGGGACAGTGGCCCCCCGCTCAGCCCTGAGTGAAGAACAAGCACGTGCAATTC
FYLPVM	GTGGTCCAGTTTACATCATGAACTTTATGCTCAATCCAAACGGCATGATTCAGCGCCATCCGGTGATGAAACAGTTAGTGCAGGAATATGGCACCTATCTGCCCGTAATGGCCCTGAGTGAAGAACAAGCACGTGCAATTC
MKTDNQ	GTGGTCCAGTTTACATCATGAACATGATGTTGAACCCTAATGGCATGATTCAGCGTCATCCCGTCATGAAGCAACTCGTCCAGGAGTACGGTACCAAAACGGATAATCAAGCCCTGAGTGAAGAACAAGCACGTGCAATTC
GPIANQ	GTGGTCCAGTTTACATCATGAACGGTATGCTGAACCCCAACGGTATGATTCAACGCCACCCTGTTATGAAACAACTGGTACAAGAATATGGTACCCCAATTGCCAATCAAGCCCTGAGTGAAGAACAAGCACGTGCAATTC
MELTPQ	GTGGTCCAGTTTACATCATGAACATGATGCTTAACCCGAATGGCATGATCCAGCGCCATCCGGTGATGAAACAACTTGTGCAGGAATACGGTACGGAACTGACCCCGCAGGCCCTGAGTGAAGAACAAGCACGTGCAATTC
MTLLNH	GTGGTCCAGTTTACATCATGAACATGATGCTGAATCCGAACGGTATGATTCAACGTCATCCGGTCATGAAACAACTCGTCCAGGAATACGGCACCACCCTTCTCAACCATGCCCTGAGTGAAGAACAAGCACGTGCAATTC
MIFCNL	GTGGTCCAGTTTACATCATGAACATGATGTTGAATCCGAACGGTATGATCCAACGTCATCCGGTGATGAAACAGCTGGTGCAAGAGTATGGTACGATTTTCTGTAACCTTGCCCTGAGTGAAGAACAAGCACGTGCAATTC
MRITNQ	GTGGTCCAGTTTACATCATGAACATGATGCTGAACCCTAACGGAATGATCCAGCGTCATCCCGTTATGAAACAGCTGGTACAAGAATACGGAACGCGTATTACCAATCAGGCCCTGAGTGAAGAACAAGCACGTGCAATTC
MVVPNP	GTGGTCCAGTTTACATCATGAACATGATGCTGAACCCTAACGGTATGATCCAGCGTCATCCAGTCATGAAACAGCTCGTACAGGAATACGGCACCGTGGTCCCGAACCCGGCCCTGAGTGAAGAACAAGCACGTGCAATTC
MKKPNQ	GTGGTCCAGTTTACATCATGAACATGATGCTTAATCCGAATGGAATGATTCAGCGTCATCCGGTGATGAAACAGCTCGTCCAGGAATACGGTACCAAAAAACCGAATCAGGCCCTGAGTGAAGAACAAGCACGTGCAATTC
QPIANQ	GTGGTCCAGTTTACATCATGAACCAAATGTTGAATCCAAACGGTATGATCCAACGCCATCCGGTGATGAAACAGCTGGTTCAGGAGTACGGCACACCGATTGCCAACCAGGCCCTGAGTGAAGAACAAGCACGTGCAATTC
MKLQNQ	GTGGTCCAGTTTACATCATGAACATGATGTTAAATCCGAATGGTATGATTCAGCGTCATCCGGTTATGAAGCAGTTAGTTCAAGAATATGGTACCAAACTGCAGAACCAGGCCCTGAGTGAAGAACAAGCACGTGCAATTC
MLDSNQ	GTGGTCCAGTTTACATCATGAACATGATGCTGAATCCAAACGGAATGATTCAGCGTCATCCTGTTATGAAACAGCTGGTTCAGGAATATGGCACCCTGGATAGCAACCAGGCCCTGAGTGAAGAACAAGCACGTGCAATTC
IQVSNQ	GTGGTCCAGTTTACATCATGAACATCATGTTGAACCCGAATGGCATGATTCAACGTCATCCAGTGATGAAGCAATTGGTTCAGGAATATGGTACCCAAGTCAGCAACCAGGCCCTGAGTGAAGAACAAGCACGTGCAATTC
MPITNS	GTGGTCCAGTTTACATCATGAACATGATGCTTAACCCTAATGGGATGATTCAGCGTCATCCCGTTATGAAACAGCTGGTGCAGGAGTATGGGACCCCAATTACCAATAGCGCCCTGAGTGAAGAACAAGCACGTGCAATTC
MYYTNL	GTGGTCCAGTTTACATCATGAACATGATGCTGAACCCGAACGGCATGATCCAACGTCATCCCGTAATGAAACAGCTGGTCCAGGAATACGGCACCTACTATACCAACCTTGCCCTGAGTGAAGAACAAGCACGTGCAATTC
NEYPNQ	GTGGTCCAGTTTACATCATGAACAATATGCTTAACCCTAACGGGATGATCCAGCGCCACCCGGTGATGAAACAGCTGGTCCAGGAGTATGGGACTGAATATCCAAATCAGGCCCTGAGTGAAGAACAAGCACGTGCAATTC
WPAPRM	GTGGTCCAGTTTACATCATGAACTGGATGCTGAATCCGAACGGGATGATCCAACGTCATCCTGTCATGAAACAACTGGTACAGGAGTACGGTACCCCTGCCCCGCGTATGGCCCTGAGTGAAGAACAAGCACGTGCAATTC
FAVPPQ	GTGGTCCAGTTTACATCATGAACTTTATGTTAAATCCGAACGGCATGATTCAACGTCATCCCGTGATGAAACAGCTCGTCCAGGAATACGGTACAGCTGTTCCGCCGCAGGCCCTGAGTGAAGAACAAGCACGTGCAATTC
WSCANQ	GTGGTCCAGTTTACATCATGAACTGGATGTTAAACCCGAACGGCATGATCCAGCGTCACCCAGTGATGAAACAGTTGGTTCAGGAATACGGCACGAGCTGCGCCAACCAAGCCCTGAGTGAAGAACAAGCACGTGCAATTC
LLKAYQ	GTGGTCCAGTTTACATCATGAACCTGATGTTAAACCCCAACGGAATGATTCAGCGTCATCCGGTAATGAAGCAGCTGGTGCAGGAATACGGCACGTTAAAAGCTTACCAGGCCCTGAGTGAAGAACAAGCACGTGCAATTC
DWQPDQ	GTGGTCCAGTTTACATCATGAACGATATGTTAAATCCAAACGGGATGATTCAGCGTCACCCGGTCATGAAACAGCTGGTTCAGGAGTACGGTACATGGCAGCCGGACCAAGCCCTGAGTGAAGAACAAGCACGTGCAATTC
SQYPPQ	GTGGTCCAGTTTACATCATGAACTCCATGCTGAATCCGAATGGCATGATCCAACGTCATCCGGTCATGAAACAACTGGTTCAAGAATATGGCACTCAGTATCCACCGCAAGCCCTGAGTGAAGAACAAGCACGTGCAATTC
EGFPGQ	GTGGTCCAGTTTACATCATGAACGAAATGTTAAACCCGAACGGGATGATTCAACGCCACCCGGTAATGAAGCAGCTCGTCCAGGAGTATGGTACGGGGTTTCCGGGCCAAGCCCTGAGTGAAGAACAAGCACGTGCAATTC
MKLTHQ	GTGGTCCAGTTTACATCATGAACATGATGCTGAACCCCAACGGTATGATTCAGCGCCATCCAGTTATGAAACAGCTGGTCCAAGAATACGGCACAAAATTGACCCATCAGGCCCTGAGTGAAGAACAAGCACGTGCAATTC
LAFPNQ	GTGGTCCAGTTTACATCATGAACCTGATGCTGAATCCGAACGGCATGATTCAACGTCATCCTGTCATGAAACAGCTGGTCCAGGAGTATGGCACGGCATTTCCGAATCAGGCCCTGAGTGAAGAACAAGCACGTGCAATTC
FRGTNL	GTGGTCCAGTTTACATCATGAACTTTATGTTGAACCCAAATGGCATGATTCAGCGTCACCCGGTCATGAAACAGCTGGTACAGGAATATGGTACCCGCGGCACGAATCTGGCCCTGAGTGAAGAACAAGCACGTGCAATTC
MYLPSY	GTGGTCCAGTTTACATCATGAACATGATGCTGAACCCTAATGGCATGATTCAGCGTCACCCGGTTATGAAACAGCTGGTACAGGAGTATGGCACCTACTTGCCCTCCTATGCCCTGAGTGAAGAACAAGCACGTGCAATTC
APQSNQ	GTGGTCCAGTTTACATCATGAACGCCATGCTGAACCCAAACGGCATGATTCAACGCCACCCGGTCATGAAACAGCTTGTTCAGGAATACGGTACGCCACAAAGTAATCAGGCCCTGAGTGAAGAACAAGCACGTGCAATTC
MKITPQ	GTGGTCCAGTTTACATCATGAACATGATGCTGAACCCAAACGGTATGATCCAACGCCACCCTGTTATGAAACAACTGGTTCAGGAATACGGCACCAAGATTACCCCACAAGCCCTGAGTGAAGAACAAGCACGTGCAATTC
MPLANY	GTGGTCCAGTTTACATCATGAACATGATGCTGAACCCTAATGGCATGATTCAGCGTCATCCTGTGATGAAACAACTGGTCCAGGAATATGGTACCCCTCTGGCCAACTATGCCCTGAGTGAAGAACAAGCACGTGCAATTC
MPVEFQ	GTGGTCCAGTTTACATCATGAACATGATGCTGAACCCGAATGGAATGATTCAGCGCCATCCGGTTATGAAGCAACTTGTGCAGGAATATGGAACCCCTGTGGAATTTCAGGCCCTGAGTGAAGAACAAGCACGTGCAATTC
MEFPNQ	GTGGTCCAGTTTACATCATGAACATGATGTTGAATCCGAATGGAATGATCCAGCGCCACCCGGTCATGAAACAACTGGTACAAGAATATGGCACCGAATTCCCAAATCAGGCCCTGAGTGAAGAACAAGCACGTGCAATTC
MPLTKQ	GTGGTCCAGTTTACATCATGAACATGATGTTAAACCCAAACGGCATGATTCAACGCCATCCGGTTATGAAACAGTTGGTACAGGAGTACGGTACCCCGTTAACGAAGCAGGCCCTGAGTGAAGAACAAGCACGTGCAATTC
MGLTQM	GTGGTCCAGTTTACATCATGAACATGATGCTGAACCCTAATGGCATGATCCAGCGCCATCCTGTGATGAAACAGCTGGTCCAGGAATATGGTACCGGTCTGACGCAAATGGCCCTGAGTGAAGAACAAGCACGTGCAATTC
MVYPSQ	GTGGTCCAGTTTACATCATGAACATGATGCTGAACCCGAACGGCATGATCCAGCGCCATCCCGTCATGAAACAGCTGGTCCAGGAATATGGCACCGTGTACCCTTCTCAGGCCCTGAGTGAAGAACAAGCACGTGCAATTC
MTLRNI	GTGGTCCAGTTTACATCATGAACATGATGCTGAACCCGAATGGTATGATTCAGCGCCACCCAGTGATGAAACAGTTGGTTCAGGAATACGGAACGACATTGCGCAACATCGCCCTGAGTGAAGAACAAGCACGTGCAATTC
MPLAVY	GTGGTCCAGTTTACATCATGAACATGATGCTGAACCCGAATGGTATGATTCAGCGTCACCCCGTAATGAAACAGTTGGTTCAAGAATATGGTACCCCACTGGCTGTTTACGCCCTGAGTGAAGAACAAGCACGTGCAATTC
MMIVNQ	GTGGTCCAGTTTACATCATGAACATGATGTTAAATCCGAATGGAATGATTCAGCGCCACCCGGTGATGAAACAACTGGTGCAGGAATACGGCACCATGATCGTGAACCAGGCCCTGAGTGAAGAACAAGCACGTGCAATTC
MPLPTK	GTGGTCCAGTTTACATCATGAACATGATGCTCAATCCAAACGGCATGATTCAGCGTCATCCAGTCATGAAACAGCTGGTTCAGGAATATGGTACCCCTCTGCCGACCAAGGCCCTGAGTGAAGAACAAGCACGTGCAATTC
MPLTNG	GTGGTCCAGTTTACATCATGAACATGATGCTGAATCCGAATGGTATGATTCAGCGTCACCCCGTTATGAAACAACTGGTGCAGGAATATGGTACCCCGCTGACGAATGGCGCCCTGAGTGAAGAACAAGCACGTGCAATTC
IPITVQ	GTGGTCCAGTTTACATCATGAACATCATGCTGAATCCGAATGGTATGATTCAACGCCATCCGGTAATGAAACAATTAGTACAAGAATACGGAACACCGATCACCGTGCAGGCCCTGAGTGAAGAACAAGCACGTGCAATTC
MPLTPQ	GTGGTCCAGTTTACATCATGAACATGATGCTGAACCCGAACGGCATGATTCAGCGTCATCCGGTTATGAAACAACTGGTTCAAGAATATGGCACCCCTCTGACCCCGCAGGCCCTGAGTGAAGAACAAGCACGTGCAATTC
MPPPTN	GTGGTCCAGTTTACATCATGAACATGATGTTAAACCCAAACGGCATGATTCAACGCCACCCGGTTATGAAACAGCTGGTTCAGGAGTATGGGACCCCGCCACCGACGAATGCCCTGAGTGAAGAACAAGCACGTGCAATTC
MQWCAN	GTGGTCCAGTTTACATCATGAACATGATGCTTAATCCCAATGGCATGATTCAGCGCCATCCAGTCATGAAACAATTAGTGCAGGAGTATGGGACACAATGGTGCGCCAACGCCCTGAGTGAAGAACAAGCACGTGCAATTC
NVLTRQ	GTGGTCCAGTTTACATCATGAACAACATGCTGAATCCGAATGGCATGATCCAGCGCCACCCTGTCATGAAACAGTTAGTCCAGGAATACGGTACTGTCTTGACGCGTCAGGCCCTGAGTGAAGAACAAGCACGTGCAATTC
MQFPIQ	GTGGTCCAGTTTACATCATGAACATGATGCTCAACCCAAATGGCATGATTCAGCGCCATCCAGTGATGAAACAATTGGTCCAGGAATATGGTACCCAGTTCCCCATCCAAGCCCTGAGTGAAGAACAAGCACGTGCAATTC
MDVPNQ	GTGGTCCAGTTTACATCATGAACATGATGTTGAACCCGAACGGCATGATCCAACGCCATCCGGTTATGAAACAGCTCGTGCAGGAGTACGGCACCGATGTTCCGAATCAAGCCCTGAGTGAAGAACAAGCACGTGCAATTC
MQEPNQ	GTGGTCCAGTTTACATCATGAACATGATGCTGAATCCTAACGGAATGATCCAGCGCCATCCTGTCATGAAACAACTGGTTCAAGAATATGGTACCCAGGAACCAAACCAGGCCCTGAGTGAAGAACAAGCACGTGCAATTC
MPVPNT	GTGGTCCAGTTTACATCATGAACATGATGCTGAACCCTAATGGCATGATCCAGCGTCACCCTGTGATGAAACAGCTGGTTCAGGAATATGGCACGCCCGTTCCGAATACCGCCCTGAGTGAAGAACAAGCACGTGCAATTC
LQLANQ	GTGGTCCAGTTTACATCATGAACCTGATGCTGAATCCTAATGGCATGATTCAGCGCCACCCGGTCATGAAACAATTAGTTCAGGAGTATGGCACACAGCTGGCGAACCAGGCCCTGAGTGAAGAACAAGCACGTGCAATTC
MLSANQ	GTGGTCCAGTTTACATCATGAACATGATGTTAAACCCGAATGGCATGATTCAGCGCCATCCCGTTATGAAACAGTTAGTGCAGGAATACGGTACACTCTCTGCTAATCAGGCCCTGAGTGAAGAACAAGCACGTGCAATTC
LPLTNF	GTGGTCCAGTTTACATCATGAACTTAATGCTGAACCCCAACGGTATGATTCAGCGTCACCCGGTGATGAAACAGCTGGTGCAGGAATACGGTACCCCGCTGACGAACTTCGCCCTGAGTGAAGAACAAGCACGTGCAATTC
SAFPNL	GTGGTCCAGTTTACATCATGAACTCTATGCTTAACCCTAATGGCATGATCCAACGCCACCCTGTCATGAAACAGCTCGTTCAGGAGTATGGTACAGCTTTCCCGAACCTGGCCCTGAGTGAAGAACAAGCACGTGCAATTC
ADCYVM	GTGGTCCAGTTTACATCATGAACGCGATGCTGAACCCGAATGGCATGATCCAACGTCATCCAGTAATGAAACAGCTCGTGCAGGAGTACGGTACCGATTGCTACGTTATGGCCCTGAGTGAAGAACAAGCACGTGCAATTC
VYLTPQ	GTGGTCCAGTTTACATCATGAACGTTATGCTGAACCCGAACGGTATGATCCAGCGTCATCCCGTTATGAAACAGCTGGTGCAGGAATATGGTACCTACTTGACCCCGCAGGCCCTGAGTGAAGAACAAGCACGTGCAATTC
MLLPMM	GTGGTCCAGTTTACATCATGAACATGATGCTGAACCCCAATGGCATGATCCAACGCCATCCTGTGATGAAACAACTGGTCCAAGAGTATGGTACTCTGTTGCCGATGATGGCCCTGAGTGAAGAACAAGCACGTGCAATTC
MQKPDQ	GTGGTCCAGTTTACATCATGAACATGATGCTGAACCCGAATGGTATGATTCAGCGTCATCCGGTTATGAAACAGCTCGTGCAAGAATACGGTACGCAGAAACCGGATCAGGCCCTGAGTGAAGAACAAGCACGTGCAATTC
MILPVA	GTGGTCCAGTTTACATCATGAACATGATGCTGAATCCTAACGGCATGATCCAGCGCCATCCGGTGATGAAACAACTCGTGCAAGAGTATGGGACCATCCTGCCGGTGGCGGCCCTGAGTGAAGAACAAGCACGTGCAATTC
YIVGNA	GTGGTCCAGTTTACATCATGAACTATATGCTGAATCCGAACGGTATGATCCAGCGTCATCCAGTCATGAAACAGTTAGTTCAAGAATACGGTACGATTGTAGGTAACGCAGCCCTGAGTGAAGAACAAGCACGTGCAATTC
MIHPNQ	GTGGTCCAGTTTACATCATGAACATGATGTTAAACCCCAACGGAATGATTCAACGTCACCCGGTTATGAAACAGCTCGTGCAGGAGTACGGTACGATTCATCCCAACCAGGCCCTGAGTGAAGAACAAGCACGTGCAATTC
GVPTDQ	GTGGTCCAGTTTACATCATGAACGGAATGCTGAACCCTAATGGTATGATTCAGCGCCACCCGGTGATGAAGCAGCTGGTCCAGGAGTATGGCACAGTGCCTACCGATCAGGCCCTGAGTGAAGAACAAGCACGTGCAATTC
VSRADQ	GTGGTCCAGTTTACATCATGAACGTCATGCTGAACCCTAACGGCATGATCCAGCGCCACCCAGTGATGAAGCAACTGGTCCAAGAGTATGGAACTAGTCGCGCAGATCAAGCCCTGAGTGAAGAACAAGCACGTGCAATTC
MAIPNQ	GTGGTCCAGTTTACATCATGAACATGATGTTGAACCCCAACGGCATGATTCAGCGCCATCCTGTGATGAAACAGTTGGTGCAAGAATATGGGACTGCGATTCCCAACCAAGCCCTGAGTGAAGAACAAGCACGTGCAATTC
FPETYQ	GTGGTCCAGTTTACATCATGAACTTTATGCTGAACCCTAACGGCATGATTCAACGCCATCCGGTTATGAAACAGTTGGTTCAGGAATATGGCACCCCGGAAACTTATCAGGCCCTGAGTGAAGAACAAGCACGTGCAATTC
MQVYFP	GTGGTCCAGTTTACATCATGAACATGATGTTGAACCCGAATGGTATGATTCAGCGCCATCCAGTAATGAAACAGCTTGTTCAAGAGTATGGCACGCAAGTGTATTTCCCTGCCCTGAGTGAAGAACAAGCACGTGCAATTC
MQGPSQ	GTGGTCCAGTTTACATCATGAACATGATGCTTAATCCTAACGGTATGATCCAGCGTCATCCTGTAATGAAACAGCTCGTTCAAGAGTACGGAACCCAGGGCCCGTCACAAGCCCTGAGTGAAGAACAAGCACGTGCAATTC
MSQPSQ	GTGGTCCAGTTTACATCATGAACATGATGTTAAACCCAAATGGCATGATTCAGCGTCACCCGGTCATGAAACAACTGGTGCAAGAATATGGCACGTCCCAACCTTCTCAAGCCCTGAGTGAAGAACAAGCACGTGCAATTC
MPLANT	GTGGTCCAGTTTACATCATGAACATGATGTTAAACCCGAATGGCATGATTCAGCGCCATCCGGTTATGAAACAGCTGGTGCAGGAGTACGGAACTCCGCTGGCGAACACCGCCCTGAGTGAAGAACAAGCACGTGCAATTC
MARPYQ	GTGGTCCAGTTTACATCATGAACATGATGCTGAACCCAAACGGTATGATTCAGCGTCATCCGGTGATGAAACAGTTAGTTCAGGAATATGGCACTGCACGCCCCTATCAAGCCCTGAGTGAAGAACAAGCACGTGCAATTC
PDLPND	GTGGTCCAGTTTACATCATGAACCCGATGTTAAACCCGAATGGGATGATCCAGCGCCATCCGGTCATGAAACAGTTGGTTCAGGAATATGGAACGGATTTGCCTAACGACGCCCTGAGTGAAGAACAAGCACGTGCAATTC
FVFPDF	GTGGTCCAGTTTACATCATGAACTTCATGCTGAACCCGAACGGCATGATTCAGCGTCACCCGGTGATGAAACAGCTGGTGCAAGAATATGGTACAGTCTTCCCGGATTTTGCCCTGAGTGAAGAACAAGCACGTGCAATTC
MLLTKF	GTGGTCCAGTTTACATCATGAACATGATGCTGAACCCGAACGGGATGATTCAGCGCCACCCGGTGATGAAGCAACTGGTACAAGAATATGGTACGCTGCTGACTAAATTTGCCCTGAGTGAAGAACAAGCACGTGCAATTC
MPIPNM	GTGGTCCAGTTTACATCATGAACATGATGCTGAATCCGAACGGCATGATTCAGCGCCACCCGGTGATGAAACAGCTGGTGCAGGAATATGGAACCCCAATCCCAAACATGGCCCTGAGTGAAGAACAAGCACGTGCAATTC
MKVANK	GTGGTCCAGTTTACATCATGAACATGATGCTGAACCCGAACGGGATGATTCAACGTCATCCTGTCATGAAGCAATTGGTGCAGGAATATGGTACTAAGGTAGCTAATAAAGCCCTGAGTGAAGAACAAGCACGTGCAATTC
MTDTNK	GTGGTCCAGTTTACATCATGAACATGATGTTGAACCCTAATGGTATGATCCAGCGCCATCCGGTGATGAAACAATTAGTCCAAGAATATGGGACTACGGATACCAATAAAGCCCTGAGTGAAGAACAAGCACGTGCAATTC
MVWPDM	GTGGTCCAGTTTACATCATGAACATGATGCTCAATCCAAATGGAATGATCCAGCGTCATCCGGTGATGAAGCAGTTAGTGCAAGAATATGGTACTGTGTGGCCGGACATGGCCCTGAGTGAAGAACAAGCACGTGCAATTC
SDQSEI	GTGGTCCAGTTTACATCATGAACTCTATGCTGAATCCGAACGGAATGATCCAGCGTCACCCGGTGATGAAACAGCTGGTGCAGGAATATGGGACCGACCAAAGCGAGATTGCCCTGAGTGAAGAACAAGCACGTGCAATTC
MPNTNV	GTGGTCCAGTTTACATCATGAACATGATGCTGAATCCGAATGGCATGATTCAGCGTCACCCGGTTATGAAGCAGCTTGTTCAGGAATATGGCACACCTAATACAAATGTCGCCCTGAGTGAAGAACAAGCACGTGCAATTC
RKTTDQ	GTGGTCCAGTTTACATCATGAACCGTATGCTGAACCCGAACGGCATGATTCAACGTCACCCGGTCATGAAACAGTTGGTGCAAGAGTATGGTACAAAAACGACCGATCAAGCCCTGAGTGAAGAACAAGCACGTGCAATTC
MTIPTA	GTGGTCCAGTTTACATCATGAACATGATGTTAAACCCGAACGGCATGATCCAACGTCACCCAGTCATGAAACAGCTGGTTCAGGAATACGGTACAACCATCCCGACGGCCGCCCTGAGTGAAGAACAAGCACGTGCAATTC
FPQCTT	GTGGTCCAGTTTACATCATGAACTTTATGCTTAATCCAAACGGCATGATCCAGCGTCACCCGGTAATGAAGCAACTCGTACAGGAGTATGGCACCCCGCAGTGCACCACGGCCCTGAGTGAAGAACAAGCACGTGCAATTC
MPYPNT	GTGGTCCAGTTTACATCATGAACATGATGCTGAATCCGAACGGGATGATCCAGCGTCACCCTGTGATGAAGCAGTTGGTACAGGAATACGGCACTCCGTATCCGAACACAGCCCTGAGTGAAGAACAAGCACGTGCAATTC
MPLSNR	GTGGTCCAGTTTACATCATGAACATGATGTTAAATCCGAATGGTATGATCCAGCGTCATCCCGTAATGAAACAGCTGGTTCAAGAGTATGGGACCCCCTTGAGCAATCGCGCCCTGAGTGAAGAACAAGCACGTGCAATTC
MPIANQ	GTGGTCCAGTTTACATCATGAACATGATGCTCAACCCTAATGGTATGATCCAGCGTCACCCGGTGATGAAGCAACTCGTGCAAGAGTACGGCACACCTATCGCTAACCAAGCCCTGAGTGAAGAACAAGCACGTGCAATTC
NALTNF	GTGGTCCAGTTTACATCATGAACAACATGCTTAACCCCAACGGAATGATTCAGCGCCATCCAGTGATGAAACAGCTGGTCCAAGAGTACGGGACCGCGCTTACGAACTTTGCCCTGAGTGAAGAACAAGCACGTGCAATTC
KKLPNQ	GTGGTCCAGTTTACATCATGAACAAAATGCTTAACCCAAACGGCATGATTCAACGCCACCCTGTCATGAAACAGCTGGTTCAGGAATACGGCACCAAACTGCCGAACCAGGCCCTGAGTGAAGAACAAGCACGTGCAATTC
MPLTNA	GTGGTCCAGTTTACATCATGAACATGATGTTAAATCCTAACGGAATGATTCAGCGCCATCCAGTAATGAAACAGCTCGTCCAGGAATACGGTACGCCTCTCACGAACGCTGCCCTGAGTGAAGAACAAGCACGTGCAATTC
MPIAYQ	GTGGTCCAGTTTACATCATGAACATGATGCTGAACCCCAACGGTATGATCCAGCGCCATCCAGTTATGAAGCAACTGGTTCAGGAATACGGAACTCCGATCGCCTATCAAGCCCTGAGTGAAGAACAAGCACGTGCAATTC
MQQGFQ	GTGGTCCAGTTTACATCATGAACATGATGTTAAATCCAAACGGAATGATTCAACGCCATCCTGTTATGAAACAACTGGTTCAAGAATATGGTACCCAGCAGGGCTTTCAGGCCCTGAGTGAAGAACAAGCACGTGCAATTC
VGSFNL	GTGGTCCAGTTTACATCATGAACGTCATGCTGAACCCCAACGGCATGATTCAGCGTCACCCGGTGATGAAACAGCTGGTGCAAGAATACGGCACCGGTTCTTTCAACCTCGCCCTGAGTGAAGAACAAGCACGTGCAATTC
NQVASQ	GTGGTCCAGTTTACATCATGAACAATATGCTGAACCCGAATGGTATGATCCAGCGTCATCCAGTAATGAAACAGCTGGTTCAGGAGTATGGTACGCAAGTGGCCTCGCAAGCCCTGAGTGAAGAACAAGCACGTGCAATTC
MAIASF	GTGGTCCAGTTTACATCATGAACATGATGCTGAACCCAAATGGGATGATTCAGCGCCACCCAGTGATGAAACAGCTGGTGCAAGAATATGGAACCGCGATCGCTTCATTTGCCCTGAGTGAAGAACAAGCACGTGCAATTC
DQLISN	GTGGTCCAGTTTACATCATGAACGATATGCTGAACCCTAATGGTATGATCCAACGTCATCCGGTGATGAAACAATTAGTCCAAGAGTACGGCACGCAACTGATCTCAAACGCCCTGAGTGAAGAACAAGCACGTGCAATTC
WQYHET	GTGGTCCAGTTTACATCATGAACTGGATGCTGAATCCAAACGGCATGATCCAGCGCCACCCTGTTATGAAACAACTGGTGCAGGAATATGGGACCCAATATCACGAGACCGCCCTGAGTGAAGAACAAGCACGTGCAATTC
FVPTNQ	GTGGTCCAGTTTACATCATGAACTTCATGCTGAACCCGAATGGCATGATTCAGCGCCACCCGGTTATGAAGCAATTGGTCCAAGAATATGGTACGGTGCCCACCAACCAGGCCCTGAGTGAAGAACAAGCACGTGCAATTC
MFLMQQ	GTGGTCCAGTTTACATCATGAACATGATGCTGAACCCAAACGGTATGATCCAACGCCACCCGGTCATGAAGCAGCTGGTTCAAGAGTATGGGACCTTCTTAATGCAGCAGGCCCTGAGTGAAGAACAAGCACGTGCAATTC
RPQCNQ	GTGGTCCAGTTTACATCATGAACCGTATGCTCAATCCGAATGGTATGATCCAGCGTCATCCAGTGATGAAACAACTGGTGCAAGAATATGGCACTCCGCAATGCAACCAGGCCCTGAGTGAAGAACAAGCACGTGCAATTC
CAITAH	GTGGTCCAGTTTACATCATGAACTGCATGTTGAATCCCAACGGTATGATTCAGCGTCACCCTGTAATGAAGCAGTTGGTGCAGGAATATGGTACAGCTATTACTGCGCATGCCCTGAGTGAAGAACAAGCACGTGCAATTC
MDLTNQ	GTGGTCCAGTTTACATCATGAACATGATGCTGAATCCCAACGGCATGATTCAACGTCATCCCGTTATGAAACAGCTTGTACAAGAATATGGAACCGATTTAACAAATCAGGCCCTGAGTGAAGAACAAGCACGTGCAATTC
LPIHMS	GTGGTCCAGTTTACATCATGAACTTAATGTTAAATCCGAACGGAATGATCCAGCGTCATCCTGTTATGAAACAGTTAGTGCAGGAGTACGGGACCCCGATTCACATGAGTGCCCTGAGTGAAGAACAAGCACGTGCAATTC
MAKPGM	GTGGTCCAGTTTACATCATGAACATGATGCTGAATCCGAATGGCATGATTCAACGCCATCCAGTTATGAAACAGTTGGTGCAAGAATACGGCACAGCGAAGCCGGGTATGGCCCTGAGTGAAGAACAAGCACGTGCAATTC
WPLPLH	GTGGTCCAGTTTACATCATGAACTGGATGCTGAATCCAAACGGTATGATTCAACGTCATCCGGTCATGAAACAGTTGGTGCAGGAGTATGGGACCCCCCTGCCGCTTCACGCCCTGAGTGAAGAACAAGCACGTGCAATTC
MGLVNQ	GTGGTCCAGTTTACATCATGAACATGATGCTTAACCCCAATGGCATGATCCAACGCCACCCGGTGATGAAGCAGTTGGTTCAGGAATACGGCACCGGCTTGGTCAACCAGGCCCTGAGTGAAGAACAAGCACGTGCAATTC
MAWMSQ	GTGGTCCAGTTTACATCATGAACATGATGTTGAATCCGAACGGTATGATCCAGCGCCACCCTGTGATGAAACAACTGGTTCAGGAATATGGCACCGCTTGGATGAGCCAAGCCCTGAGTGAAGAACAAGCACGTGCAATTC
MYNPNQ	GTGGTCCAGTTTACATCATGAACATGATGCTCAACCCGAACGGTATGATTCAGCGTCATCCGGTGATGAAGCAACTGGTTCAGGAGTATGGCACGTATAACCCCAACCAAGCCCTGAGTGAAGAACAAGCACGTGCAATTC
MVAPNL	GTGGTCCAGTTTACATCATGAACATGATGTTGAACCCGAATGGCATGATTCAACGTCACCCAGTGATGAAGCAGTTAGTCCAAGAATACGGCACAGTTGCCCCGAACCTGGCCCTGAGTGAAGAACAAGCACGTGCAATTC
MQIPVQ	GTGGTCCAGTTTACATCATGAACATGATGCTGAACCCGAATGGCATGATTCAGCGTCATCCTGTTATGAAACAGCTGGTCCAGGAATATGGTACGCAGATCCCTGTTCAAGCCCTGAGTGAAGAACAAGCACGTGCAATTC
MYSPPQ	GTGGTCCAGTTTACATCATGAACATGATGCTGAATCCTAACGGTATGATTCAGCGCCACCCAGTCATGAAGCAGTTGGTGCAGGAATATGGTACCTACAGTCCGCCGCAGGCCCTGAGTGAAGAACAAGCACGTGCAATTC
ETAPNL	GTGGTCCAGTTTACATCATGAACGAGATGTTGAACCCAAATGGTATGATTCAACGTCACCCCGTAATGAAACAGTTGGTTCAGGAATATGGCACTACGGCACCGAATCTGGCCCTGAGTGAAGAACAAGCACGTGCAATTC
TSGAAQ	GTGGTCCAGTTTACATCATGAACACAATGCTTAATCCCAACGGCATGATTCAGCGTCATCCGGTAATGAAACAGCTCGTGCAAGAATATGGTACATCGGGCGCCGCCCAAGCCCTGAGTGAAGAACAAGCACGTGCAATTC
MPYPSQ	GTGGTCCAGTTTACATCATGAACATGATGTTGAACCCGAACGGAATGATTCAGCGCCATCCGGTTATGAAACAACTGGTGCAGGAATATGGTACGCCGTATCCAAGCCAGGCCCTGAGTGAAGAACAAGCACGTGCAATTC
MPLPAQ	GTGGTCCAGTTTACATCATGAACATGATGCTGAACCCGAACGGCATGATTCAGCGTCACCCAGTCATGAAGCAGCTGGTTCAGGAGTACGGGACCCCGTTACCGGCGCAGGCCCTGAGTGAAGAACAAGCACGTGCAATTC
LNATEW	GTGGTCCAGTTTACATCATGAACTTAATGTTAAATCCGAATGGGATGATTCAACGCCATCCGGTCATGAAGCAGCTGGTGCAGGAATATGGTACTAATGCGACTGAGTGGGCCCTGAGTGAAGAACAAGCACGTGCAATTC
IGGPDQ	GTGGTCCAGTTTACATCATGAACATCATGCTGAATCCAAACGGCATGATTCAGCGTCATCCTGTTATGAAACAGCTGGTGCAGGAATATGGCACGGGAGGTCCTGATCAAGCCCTGAGTGAAGAACAAGCACGTGCAATTC
FLIPAQ	GTGGTCCAGTTTACATCATGAACTTTATGCTGAATCCGAATGGCATGATTCAGCGTCACCCGGTCATGAAACAACTGGTCCAGGAATATGGGACACTTATTCCTGCTCAGGCCCTGAGTGAAGAACAAGCACGTGCAATTC
MVTTRQ	GTGGTCCAGTTTACATCATGAACATGATGTTAAACCCAAATGGGATGATCCAGCGTCATCCCGTGATGAAACAGCTTGTTCAGGAATATGGTACCGTAACTACTCGTCAGGCCCTGAGTGAAGAACAAGCACGTGCAATTC
HTETNP	GTGGTCCAGTTTACATCATGAACCATATGCTGAACCCTAACGGCATGATCCAACGCCACCCGGTGATGAAACAGCTGGTGCAGGAGTATGGGACCACCGAAACCAACCCGGCCCTGAGTGAAGAACAAGCACGTGCAATTC
MFRAKQ	GTGGTCCAGTTTACATCATGAACATGATGCTGAACCCCAATGGCATGATCCAACGCCATCCAGTGATGAAGCAGCTCGTCCAAGAGTACGGCACCTTCCGTGCAAAACAAGCCCTGAGTGAAGAACAAGCACGTGCAATTC
QLDPNQ	GTGGTCCAGTTTACATCATGAACCAGATGTTAAATCCGAATGGTATGATCCAACGTCATCCAGTTATGAAGCAGCTGGTTCAGGAATATGGTACACTGGATCCCAATCAGGCCCTGAGTGAAGAACAAGCACGTGCAATTC
MFLPNA	GTGGTCCAGTTTACATCATGAACATGATGCTGAATCCTAATGGCATGATCCAGCGCCATCCGGTAATGAAGCAGCTGGTGCAGGAATACGGTACCTTCCTCCCGAACGCGGCCCTGAGTGAAGAACAAGCACGTGCAATTC
MRVPNE	GTGGTCCAGTTTACATCATGAACATGATGCTGAATCCTAATGGTATGATTCAGCGCCACCCGGTGATGAAACAGCTTGTGCAAGAATACGGGACCCGTGTACCTAATGAGGCCCTGAGTGAAGAACAAGCACGTGCAATTC
FPRPNM	GTGGTCCAGTTTACATCATGAACTTTATGCTGAATCCGAATGGTATGATCCAGCGTCATCCGGTCATGAAACAGTTAGTTCAGGAATATGGCACACCACGCCCCAACATGGCCCTGAGTGAAGAACAAGCACGTGCAATTC
MVPTNQ	GTGGTCCAGTTTACATCATGAACATGATGCTTAATCCGAATGGCATGATTCAGCGCCATCCTGTCATGAAACAATTGGTGCAGGAATATGGTACGGTCCCTACCAACCAAGCCCTGAGTGAAGAACAAGCACGTGCAATTC
MPITSL	GTGGTCCAGTTTACATCATGAACATGATGCTGAACCCGAACGGCATGATCCAGCGCCATCCAGTGATGAAACAACTGGTCCAGGAATATGGCACGCCTATCACCAGCCTGGCCCTGAGTGAAGAACAAGCACGTGCAATTC
ILEPNL	GTGGTCCAGTTTACATCATGAACATCATGCTGAACCCGAACGGTATGATCCAACGCCACCCGGTCATGAAACAGCTTGTCCAAGAATACGGTACGCTCGAGCCAAATCTGGCCCTGAGTGAAGAACAAGCACGTGCAATTC
MPPPAQ	GTGGTCCAGTTTACATCATGAACATGATGCTCAACCCCAACGGCATGATTCAGCGTCACCCAGTTATGAAGCAGCTGGTGCAAGAATATGGCACCCCCCCGCCGGCACAGGCCCTGAGTGAAGAACAAGCACGTGCAATTC
NVIPNQ	GTGGTCCAGTTTACATCATGAACAACATGCTTAACCCGAACGGAATGATTCAACGTCATCCGGTGATGAAGCAGCTGGTTCAGGAATATGGTACTGTCATTCCCAACCAGGCCCTGAGTGAAGAACAAGCACGTGCAATTC
MDLPNN	GTGGTCCAGTTTACATCATGAACATGATGCTGAATCCCAACGGTATGATTCAACGCCACCCAGTGATGAAACAGCTCGTCCAGGAATACGGCACGGACCTGCCCAACAATGCCCTGAGTGAAGAACAAGCACGTGCAATTC
MPVNHQ	GTGGTCCAGTTTACATCATGAACATGATGTTGAATCCGAATGGTATGATTCAGCGTCACCCAGTCATGAAACAACTGGTCCAGGAGTATGGCACCCCTGTGAACCATCAGGCCCTGAGTGAAGAACAAGCACGTGCAATTC
MHILNR	GTGGTCCAGTTTACATCATGAACATGATGTTAAATCCGAATGGTATGATCCAACGTCATCCGGTGATGAAACAGCTCGTCCAGGAATACGGCACCCATATTCTCAACCGTGCCCTGAGTGAAGAACAAGCACGTGCAATTC
MPAVKL	GTGGTCCAGTTTACATCATGAACATGATGCTGAACCCCAATGGCATGATCCAGCGCCACCCAGTCATGAAGCAGCTGGTCCAGGAATATGGCACCCCGGCCGTAAAACTTGCCCTGAGTGAAGAACAAGCACGTGCAATTC
LPEPFI	GTGGTCCAGTTTACATCATGAACCTTATGCTGAATCCAAACGGCATGATCCAGCGTCATCCGGTTATGAAGCAATTAGTGCAAGAATATGGTACCCCGGAACCGTTCATTGCCCTGAGTGAAGAACAAGCACGTGCAATTC
FPNPNQ	GTGGTCCAGTTTACATCATGAACTTTATGCTTAATCCAAATGGTATGATTCAGCGTCATCCAGTTATGAAACAGTTAGTTCAGGAATATGGTACCCCGAACCCAAACCAGGCCCTGAGTGAAGAACAAGCACGTGCAATTC
MVPANI	GTGGTCCAGTTTACATCATGAACATGATGCTGAACCCAAATGGTATGATTCAGCGTCATCCTGTGATGAAACAGCTCGTACAGGAATATGGTACCGTGCCGGCGAATATTGCCCTGAGTGAAGAACAAGCACGTGCAATTC
MPLHNQ	GTGGTCCAGTTTACATCATGAACATGATGCTGAATCCTAATGGCATGATCCAGCGTCATCCGGTGATGAAACAACTGGTGCAGGAATACGGTACCCCGCTGCACAACCAGGCCCTGAGTGAAGAACAAGCACGTGCAATTC
MPVARQ	GTGGTCCAGTTTACATCATGAACATGATGCTCAACCCGAACGGTATGATTCAGCGTCATCCCGTTATGAAACAATTAGTCCAGGAGTACGGTACTCCGGTTGCACGTCAAGCCCTGAGTGAAGAACAAGCACGTGCAATTC
FIRLNQ	GTGGTCCAGTTTACATCATGAACTTCATGCTGAATCCGAACGGTATGATCCAGCGCCACCCGGTTATGAAGCAACTTGTACAGGAGTATGGCACCATCCGTCTGAATCAGGCCCTGAGTGAAGAACAAGCACGTGCAATTC
MQIPAQ	GTGGTCCAGTTTACATCATGAACATGATGCTGAATCCCAACGGTATGATCCAGCGCCATCCCGTGATGAAACAGCTGGTTCAAGAATACGGAACTCAGATTCCGGCACAGGCCCTGAGTGAAGAACAAGCACGTGCAATTC
LQLTNL	GTGGTCCAGTTTACATCATGAACCTGATGTTGAATCCTAACGGTATGATTCAGCGTCACCCGGTCATGAAGCAACTGGTCCAGGAGTATGGGACCCAACTTACCAATCTGGCCCTGAGTGAAGAACAAGCACGTGCAATTC
MTFPPQ	GTGGTCCAGTTTACATCATGAACATGATGCTGAATCCTAACGGGATGATCCAGCGTCACCCGGTCATGAAGCAGCTGGTTCAAGAATACGGCACCACATTCCCCCCACAGGCCCTGAGTGAAGAACAAGCACGTGCAATTC
MVWAHA	GTGGTCCAGTTTACATCATGAACATGATGCTGAACCCGAATGGCATGATTCAGCGCCATCCGGTGATGAAACAATTGGTTCAAGAATACGGCACCGTTTGGGCACACGCCGCCCTGAGTGAAGAACAAGCACGTGCAATTC
SSAANA	GTGGTCCAGTTTACATCATGAACTCTATGTTAAATCCGAACGGCATGATTCAGCGCCACCCTGTTATGAAACAGCTTGTACAGGAGTATGGCACGTCTGCCGCAAACGCAGCCCTGAGTGAAGAACAAGCACGTGCAATTC
MMLVDQ	GTGGTCCAGTTTACATCATGAACATGATGCTTAACCCCAACGGTATGATCCAGCGTCATCCCGTCATGAAACAGCTGGTGCAAGAGTACGGAACAATGTTGGTAGACCAGGCCCTGAGTGAAGAACAAGCACGTGCAATTC
MQRTNQ	GTGGTCCAGTTTACATCATGAACATGATGCTGAACCCAAACGGCATGATCCAGCGCCACCCAGTCATGAAACAGCTGGTGCAAGAGTACGGTACGCAACGTACTAATCAAGCCCTGAGTGAAGAACAAGCACGTGCAATTC
YSLQTQ	GTGGTCCAGTTTACATCATGAACTATATGCTGAATCCGAACGGCATGATCCAACGTCACCCTGTGATGAAACAGCTGGTTCAAGAGTATGGGACCAGCCTGCAGACCCAGGCCCTGAGTGAAGAACAAGCACGTGCAATTC
MYATNQ	GTGGTCCAGTTTACATCATGAACATGATGTTAAATCCAAATGGTATGATTCAACGTCATCCGGTCATGAAACAATTAGTGCAGGAGTACGGCACTTATGCGACCAATCAGGCCCTGAGTGAAGAACAAGCACGTGCAATTC
FYVVPV	GTGGTCCAGTTTACATCATGAACTTTATGCTTAACCCGAATGGCATGATCCAGCGTCACCCGGTTATGAAGCAGCTGGTCCAGGAATACGGGACTTACGTGGTCCCGGTGGCCCTGAGTGAAGAACAAGCACGTGCAATTC
LFYVNQ	GTGGTCCAGTTTACATCATGAACCTGATGCTGAATCCGAATGGTATGATCCAGCGCCATCCCGTAATGAAACAACTGGTCCAGGAATACGGGACCTTCTACGTGAATCAAGCCCTGAGTGAAGAACAAGCACGTGCAATTC
MIVANQ	GTGGTCCAGTTTACATCATGAACATGATGCTGAATCCGAATGGCATGATCCAGCGCCACCCGGTAATGAAGCAACTTGTCCAGGAATATGGCACCATTGTTGCTAACCAAGCCCTGAGTGAAGAACAAGCACGTGCAATTC
QRLANG	GTGGTCCAGTTTACATCATGAACCAGATGTTAAACCCGAATGGCATGATTCAGCGCCACCCGGTCATGAAACAGCTGGTCCAGGAGTATGGAACCCGTCTTGCAAACGGTGCCCTGAGTGAAGAACAAGCACGTGCAATTC
IPTANQ	GTGGTCCAGTTTACATCATGAACATTATGTTAAATCCCAACGGTATGATTCAGCGCCACCCGGTAATGAAACAGCTCGTTCAGGAATATGGCACCCCGACGGCCAATCAGGCCCTGAGTGAAGAACAAGCACGTGCAATTC
SFHIAQ	GTGGTCCAGTTTACATCATGAACTCAATGCTCAACCCTAACGGCATGATTCAACGCCACCCGGTTATGAAACAATTAGTTCAGGAATATGGGACATTTCACATCGCACAGGCCCTGAGTGAAGAACAAGCACGTGCAATTC
MTQPSQ	GTGGTCCAGTTTACATCATGAACATGATGTTGAATCCAAACGGCATGATCCAGCGCCATCCGGTAATGAAACAACTTGTGCAAGAATATGGCACAACCCAGCCAAGCCAGGCCCTGAGTGAAGAACAAGCACGTGCAATTC
QMIPNQ	GTGGTCCAGTTTACATCATGAACCAAATGCTGAACCCCAATGGGATGATCCAACGTCATCCCGTCATGAAACAACTGGTTCAGGAATATGGAACGATGATTCCGAATCAGGCCCTGAGTGAAGAACAAGCACGTGCAATTC
MQIPEQ	GTGGTCCAGTTTACATCATGAACATGATGCTGAATCCAAATGGCATGATCCAGCGCCACCCAGTGATGAAACAGTTAGTTCAGGAGTATGGTACCCAAATTCCAGAACAAGCCCTGAGTGAAGAACAAGCACGTGCAATTC
MQRAEQ	GTGGTCCAGTTTACATCATGAACATGATGCTGAACCCGAATGGCATGATTCAGCGCCATCCGGTAATGAAACAGTTAGTCCAGGAATACGGTACCCAACGCGCTGAACAGGCCCTGAGTGAAGAACAAGCACGTGCAATTC
YWVPNQ	GTGGTCCAGTTTACATCATGAACTACATGCTGAACCCGAACGGTATGATCCAACGCCATCCGGTTATGAAACAGCTTGTGCAGGAGTATGGCACCTGGGTACCGAACCAGGCCCTGAGTGAAGAACAAGCACGTGCAATTC
MPLLAQ	GTGGTCCAGTTTACATCATGAACATGATGCTGAACCCGAACGGTATGATTCAGCGTCATCCAGTGATGAAACAGCTGGTTCAGGAATATGGTACCCCGCTGCTGGCTCAGGCCCTGAGTGAAGAACAAGCACGTGCAATTC
FQTNNQ	GTGGTCCAGTTTACATCATGAACTTCATGCTTAATCCCAATGGTATGATTCAACGTCATCCGGTTATGAAACAGCTGGTGCAGGAATATGGTACGCAAACCAACAACCAAGCCCTGAGTGAAGAACAAGCACGTGCAATTC
MGSANQ	GTGGTCCAGTTTACATCATGAACATGATGCTCAATCCTAACGGGATGATTCAACGCCATCCCGTAATGAAGCAGCTGGTCCAAGAATATGGCACCGGTTCGGCCAACCAGGCCCTGAGTGAAGAACAAGCACGTGCAATTC
MPQPYQ	GTGGTCCAGTTTACATCATGAACATGATGCTGAATCCGAACGGAATGATTCAGCGTCACCCGGTTATGAAACAGCTGGTGCAAGAATACGGGACGCCACAACCGTATCAGGCCCTGAGTGAAGAACAAGCACGTGCAATTC
MPSPNY	GTGGTCCAGTTTACATCATGAACATGATGCTCAACCCGAACGGGATGATTCAGCGCCACCCGGTAATGAAACAACTGGTTCAAGAATACGGCACTCCTAGCCCAAATTATGCCCTGAGTGAAGAACAAGCACGTGCAATTC
MPFSNQ	GTGGTCCAGTTTACATCATGAACATGATGCTTAATCCGAACGGAATGATCCAGCGCCATCCGGTAATGAAGCAGTTGGTGCAGGAATATGGCACCCCCTTCAGCAACCAGGCCCTGAGTGAAGAACAAGCACGTGCAATTC
WPVEPQ	GTGGTCCAGTTTACATCATGAACTGGATGTTGAACCCTAATGGCATGATTCAGCGTCATCCTGTGATGAAACAGCTTGTCCAGGAATACGGAACGCCGGTGGAACCCCAAGCCCTGAGTGAAGAACAAGCACGTGCAATTC
MGVPEG	GTGGTCCAGTTTACATCATGAACATGATGCTGAATCCTAATGGTATGATCCAGCGTCACCCGGTGATGAAACAGCTGGTTCAGGAATATGGCACTGGCGTTCCAGAGGGTGCCCTGAGTGAAGAACAAGCACGTGCAATTC
AQDTNQ	GTGGTCCAGTTTACATCATGAACGCCATGCTGAACCCAAACGGCATGATTCAGCGCCACCCTGTAATGAAACAGTTGGTGCAAGAATATGGCACCCAGGATACAAATCAGGCCCTGAGTGAAGAACAAGCACGTGCAATTC
FAKPNQ	GTGGTCCAGTTTACATCATGAACTTCATGCTGAACCCAAATGGTATGATTCAACGTCATCCAGTCATGAAGCAACTGGTGCAGGAGTACGGTACCGCGAAACCGAACCAAGCCCTGAGTGAAGAACAAGCACGTGCAATTC
MRVANQ	GTGGTCCAGTTTACATCATGAACATGATGCTGAACCCGAACGGTATGATTCAGCGTCATCCGGTGATGAAGCAACTGGTACAGGAGTATGGCACACGTGTCGCCAATCAGGCCCTGAGTGAAGAACAAGCACGTGCAATTC
MQFAEQ	GTGGTCCAGTTTACATCATGAACATGATGCTGAACCCGAACGGAATGATTCAGCGTCATCCGGTGATGAAACAACTGGTGCAGGAATATGGTACACAATTTGCAGAACAGGCCCTGAGTGAAGAACAAGCACGTGCAATTC
MTVNNH	GTGGTCCAGTTTACATCATGAACATGATGCTGAACCCGAATGGCATGATCCAGCGTCATCCTGTTATGAAACAGCTGGTGCAGGAGTATGGCACGACCGTCAATAATCACGCCCTGAGTGAAGAACAAGCACGTGCAATTC
VPQPPQ	GTGGTCCAGTTTACATCATGAACGTTATGCTTAACCCGAACGGCATGATCCAGCGTCATCCGGTGATGAAGCAACTGGTTCAGGAATACGGTACCCCACAGCCGCCACAGGCCCTGAGTGAAGAACAAGCACGTGCAATTC
MMVTNQ	GTGGTCCAGTTTACATCATGAACATGATGCTGAACCCGAACGGTATGATTCAGCGTCATCCGGTGATGAAGCAGCTGGTACAAGAATATGGTACCATGGTCACTAATCAAGCCCTGAGTGAAGAACAAGCACGTGCAATTC
MMPMMQ	GTGGTCCAGTTTACATCATGAACATGATGCTCAACCCGAATGGTATGATTCAGCGTCATCCAGTTATGAAGCAACTGGTACAGGAATATGGAACCATGCCGATGATGCAGGCCCTGAGTGAAGAACAAGCACGTGCAATTC
AETPDQ	GTGGTCCAGTTTACATCATGAACGCGATGTTAAACCCGAATGGTATGATTCAGCGTCACCCGGTGATGAAACAGTTGGTACAGGAATATGGCACGGAAACGCCAGATCAGGCCCTGAGTGAAGAACAAGCACGTGCAATTC
MPFPNQ	GTGGTCCAGTTTACATCATGAACATGATGCTGAACCCCAATGGGATGATTCAGCGCCATCCCGTAATGAAACAATTAGTGCAGGAATATGGCACGCCGTTTCCAAATCAAGCCCTGAGTGAAGAACAAGCACGTGCAATTC
RSRPSQ	GTGGTCCAGTTTACATCATGAACCGCATGCTGAACCCCAACGGCATGATTCAGCGCCATCCGGTCATGAAACAGCTGGTGCAGGAATATGGGACCAGCCGCCCAAGCCAAGCCCTGAGTGAAGAACAAGCACGTGCAATTC
TAKSNH	GTGGTCCAGTTTACATCATGAACACCATGCTGAACCCGAATGGCATGATCCAACGTCATCCGGTTATGAAACAGCTTGTACAGGAGTATGGCACCGCCAAATCCAACCATGCCCTGAGTGAAGAACAAGCACGTGCAATTC
MPNLDT	GTGGTCCAGTTTACATCATGAACATGATGCTGAATCCTAACGGTATGATCCAACGTCATCCAGTAATGAAACAACTGGTTCAGGAATATGGGACCCCGAACCTGGATACCGCCCTGAGTGAAGAACAAGCACGTGCAATTC
ILKTDL	GTGGTCCAGTTTACATCATGAACATTATGCTCAATCCGAACGGGATGATTCAACGCCACCCGGTTATGAAGCAACTGGTGCAGGAATATGGAACCCTCAAAACTGATCTTGCCCTGAGTGAAGAACAAGCACGTGCAATTC
MGVPNN	GTGGTCCAGTTTACATCATGAACATGATGCTGAACCCGAACGGCATGATCCAGCGCCATCCGGTCATGAAACAACTGGTCCAGGAATACGGCACGGGCGTTCCCAATAACGCCCTGAGTGAAGAACAAGCACGTGCAATTC
LALPNQ	GTGGTCCAGTTTACATCATGAACCTGATGTTGAATCCGAATGGCATGATTCAGCGCCACCCAGTGATGAAACAACTGGTGCAGGAGTATGGAACTGCGCTGCCCAATCAGGCCCTGAGTGAAGAACAAGCACGTGCAATTC
MKLTTQ	GTGGTCCAGTTTACATCATGAACATGATGCTTAACCCGAACGGTATGATTCAACGCCACCCGGTTATGAAACAACTGGTGCAAGAATATGGCACCAAACTGACGACTCAAGCCCTGAGTGAAGAACAAGCACGTGCAATTC
LVITRQ	GTGGTCCAGTTTACATCATGAACTTGATGCTTAACCCAAATGGCATGATTCAGCGTCATCCCGTGATGAAGCAGCTGGTGCAGGAATACGGCACCGTCATCACCCGTCAGGCCCTGAGTGAAGAACAAGCACGTGCAATTC
MPFTSQ	GTGGTCCAGTTTACATCATGAACATGATGCTGAACCCGAATGGTATGATTCAGCGTCACCCCGTGATGAAACAGCTCGTACAGGAATATGGCACACCATTTACCAGCCAGGCCCTGAGTGAAGAACAAGCACGTGCAATTC
YPEADQ	GTGGTCCAGTTTACATCATGAACTACATGTTGAATCCGAATGGAATGATCCAGCGCCACCCTGTCATGAAGCAGCTCGTCCAAGAGTACGGCACGCCGGAAGCCGATCAAGCCCTGAGTGAAGAACAAGCACGTGCAATTC
MEFPDT	GTGGTCCAGTTTACATCATGAACATGATGCTCAACCCGAACGGCATGATTCAACGCCACCCCGTGATGAAACAGCTTGTTCAGGAGTACGGCACCGAATTTCCGGATACGGCCCTGAGTGAAGAACAAGCACGTGCAATTC
FPIPEQ	GTGGTCCAGTTTACATCATGAACTTTATGTTAAATCCCAACGGTATGATTCAGCGCCATCCCGTCATGAAACAACTGGTCCAGGAGTACGGGACCCCGATTCCAGAGCAAGCCCTGAGTGAAGAACAAGCACGTGCAATTC
MDLSDQ	GTGGTCCAGTTTACATCATGAACATGATGCTGAACCCAAACGGCATGATCCAACGCCACCCGGTGATGAAACAATTAGTGCAGGAATACGGTACTGATTTGTCCGACCAAGCCCTGAGTGAAGAACAAGCACGTGCAATTC
IQAVAM	GTGGTCCAGTTTACATCATGAACATTATGCTGAACCCCAACGGAATGATTCAACGTCATCCGGTCATGAAACAGTTAGTTCAGGAATATGGCACTCAGGCGGTGGCTATGGCCCTGAGTGAAGAACAAGCACGTGCAATTC
MLEAEM	GTGGTCCAGTTTACATCATGAACATGATGTTGAATCCAAACGGCATGATTCAGCGTCACCCAGTAATGAAACAACTGGTTCAGGAGTATGGCACTCTGGAAGCAGAAATGGCCCTGAGTGAAGAACAAGCACGTGCAATTC
MYIPNM	GTGGTCCAGTTTACATCATGAACATGATGCTGAACCCGAACGGCATGATTCAGCGCCATCCGGTAATGAAACAGCTGGTCCAGGAATATGGAACCTATATTCCCAACATGGCCCTGAGTGAAGAACAAGCACGTGCAATTC
TPLTFF	GTGGTCCAGTTTACATCATGAACACTATGCTTAATCCCAATGGCATGATTCAGCGTCATCCGGTCATGAAACAGTTAGTTCAGGAATACGGAACCCCCTTAACATTCTTTGCCCTGAGTGAAGAACAAGCACGTGCAATTC
MPLALQ	GTGGTCCAGTTTACATCATGAACATGATGCTTAACCCCAATGGCATGATCCAGCGCCATCCGGTGATGAAACAGCTGGTCCAGGAGTACGGCACGCCGCTTGCCCTTCAAGCCCTGAGTGAAGAACAAGCACGTGCAATTC
MSAADQ	GTGGTCCAGTTTACATCATGAACATGATGTTAAATCCGAACGGGATGATTCAGCGCCATCCGGTTATGAAACAGCTGGTCCAGGAATATGGCACCTCGGCAGCTGATCAAGCCCTGAGTGAAGAACAAGCACGTGCAATTC
FRLPNQ	GTGGTCCAGTTTACATCATGAACTTCATGCTGAATCCGAACGGCATGATCCAGCGCCATCCAGTTATGAAACAGCTGGTGCAAGAATATGGGACCCGCCTCCCGAATCAGGCCCTGAGTGAAGAACAAGCACGTGCAATTC
TQKTFQ	GTGGTCCAGTTTACATCATGAACACCATGTTAAACCCGAACGGCATGATTCAGCGCCACCCTGTGATGAAGCAGTTAGTGCAAGAATACGGTACTCAGAAAACCTTCCAAGCCCTGAGTGAAGAACAAGCACGTGCAATTC
MYFPNQ	GTGGTCCAGTTTACATCATGAACATGATGCTGAATCCGAATGGTATGATTCAGCGCCATCCAGTGATGAAACAACTGGTGCAAGAATATGGCACGTACTTTCCGAATCAGGCCCTGAGTGAAGAACAAGCACGTGCAATTC
FAYPNQ	GTGGTCCAGTTTACATCATGAACTTCATGCTCAACCCTAATGGCATGATTCAGCGTCACCCGGTGATGAAGCAACTGGTGCAGGAATATGGTACCGCGTATCCGAACCAAGCCCTGAGTGAAGAACAAGCACGTGCAATTC
MPEPDM	GTGGTCCAGTTTACATCATGAACATGATGTTAAACCCGAACGGCATGATCCAGCGTCATCCGGTCATGAAACAGTTAGTACAGGAGTATGGCACCCCGGAACCGGACATGGCCCTGAGTGAAGAACAAGCACGTGCAATTC
IPLAQQ	GTGGTCCAGTTTACATCATGAACATCATGCTTAATCCGAACGGCATGATTCAGCGCCACCCGGTCATGAAACAGCTGGTGCAGGAATATGGCACCCCACTGGCCCAACAGGCCCTGAGTGAAGAACAAGCACGTGCAATTC
MMLPNQ	GTGGTCCAGTTTACATCATGAACATGATGCTGAACCCTAATGGAATGATCCAGCGCCACCCGGTGATGAAACAGCTGGTCCAAGAATACGGCACGATGCTTCCAAACCAAGCCCTGAGTGAAGAACAAGCACGTGCAATTC
MPHSNN	GTGGTCCAGTTTACATCATGAACATGATGTTGAACCCGAATGGCATGATCCAACGTCATCCTGTGATGAAACAGCTGGTCCAGGAATATGGGACGCCGCACTCAAACAATGCCCTGAGTGAAGAACAAGCACGTGCAATTC
MIVPDQ	GTGGTCCAGTTTACATCATGAACATGATGCTTAATCCGAATGGTATGATTCAGCGTCACCCGGTCATGAAACAGTTGGTTCAGGAATATGGGACGATTGTTCCAGATCAAGCCCTGAGTGAAGAACAAGCACGTGCAATTC
HQHTNQ	GTGGTCCAGTTTACATCATGAACCATATGTTAAACCCTAATGGTATGATCCAACGCCATCCTGTAATGAAACAGCTGGTTCAAGAATACGGTACCCAACATACAAACCAAGCCCTGAGTGAAGAACAAGCACGTGCAATTC
MVCMNQ	GTGGTCCAGTTTACATCATGAACATGATGCTGAATCCGAATGGGATGATTCAACGCCATCCTGTCATGAAACAGTTGGTGCAGGAATATGGTACCGTGTGTATGAATCAAGCCCTGAGTGAAGAACAAGCACGTGCAATTC
IVQPFQ	GTGGTCCAGTTTACATCATGAACATTATGCTGAATCCAAACGGTATGATCCAACGTCACCCTGTCATGAAACAGCTGGTGCAGGAGTACGGCACAGTTCAGCCCTTTCAAGCCCTGAGTGAAGAACAAGCACGTGCAATTC
MVLAPS	GTGGTCCAGTTTACATCATGAACATGATGCTGAACCCGAACGGTATGATCCAGCGCCATCCCGTGATGAAACAACTGGTGCAGGAATACGGGACTGTACTCGCACCAAGTGCCCTGAGTGAAGAACAAGCACGTGCAATTC
FPLINM	GTGGTCCAGTTTACATCATGAACTTTATGCTGAACCCGAATGGCATGATTCAGCGCCACCCGGTCATGAAGCAGTTAGTACAGGAGTATGGGACACCCCTTATCAATATGGCCCTGAGTGAAGAACAAGCACGTGCAATTC
MPFGNQ	GTGGTCCAGTTTACATCATGAACATGATGTTAAACCCGAACGGCATGATCCAACGTCATCCGGTTATGAAACAGCTGGTACAGGAATATGGGACCCCATTTGGTAATCAGGCCCTGAGTGAAGAACAAGCACGTGCAATTC
MTLTNT	GTGGTCCAGTTTACATCATGAACATGATGCTCAATCCGAACGGCATGATTCAGCGCCACCCGGTTATGAAACAACTGGTGCAGGAATATGGTACCACTTTGACTAACACTGCCCTGAGTGAAGAACAAGCACGTGCAATTC
MVIPDG	GTGGTCCAGTTTACATCATGAACATGATGCTGAATCCCAACGGGATGATCCAGCGTCATCCCGTCATGAAACAGCTTGTGCAGGAATATGGTACCGTTATCCCGGATGGTGCCCTGAGTGAAGAACAAGCACGTGCAATTC
VALADQ	GTGGTCCAGTTTACATCATGAACGTTATGCTGAACCCGAATGGCATGATTCAGCGTCACCCGGTCATGAAACAGTTAGTACAAGAATACGGTACCGCGCTGGCAGATCAGGCCCTGAGTGAAGAACAAGCACGTGCAATTC
MRLPNQ	GTGGTCCAGTTTACATCATGAACATGATGCTGAACCCCAACGGTATGATCCAGCGTCACCCTGTAATGAAACAACTTGTGCAAGAGTACGGAACTCGTCTGCCTAACCAGGCCCTGAGTGAAGAACAAGCACGTGCAATTC
FMCTNQ	GTGGTCCAGTTTACATCATGAACTTTATGCTTAACCCCAACGGCATGATTCAGCGTCATCCGGTTATGAAGCAGTTGGTTCAGGAATACGGAACCATGTGTACCAATCAAGCCCTGAGTGAAGAACAAGCACGTGCAATTC
MLVICQ	GTGGTCCAGTTTACATCATGAACATGATGTTAAACCCGAATGGAATGATCCAGCGCCACCCGGTGATGAAACAGCTGGTTCAAGAGTATGGCACACTTGTGATCTGCCAAGCCCTGAGTGAAGAACAAGCACGTGCAATTC
TEVPPY	GTGGTCCAGTTTACATCATGAACACGATGCTGAATCCGAACGGCATGATTCAACGTCATCCTGTCATGAAACAGCTCGTTCAGGAGTACGGTACCGAAGTTCCACCGTATGCCCTGAGTGAAGAACAAGCACGTGCAATTC
MQSPNP	GTGGTCCAGTTTACATCATGAACATGATGTTGAACCCAAATGGCATGATCCAGCGCCATCCGGTCATGAAGCAGCTTGTGCAAGAGTATGGAACTCAATCCCCTAATCCGGCCCTGAGTGAAGAACAAGCACGTGCAATTC
LPQPSF	GTGGTCCAGTTTACATCATGAACTTGATGTTGAACCCCAATGGGATGATCCAACGTCACCCGGTCATGAAACAGTTAGTCCAGGAATACGGGACGCCCCAACCGTCTTTCGCCCTGAGTGAAGAACAAGCACGTGCAATTC
DDQPNQ	GTGGTCCAGTTTACATCATGAACGATATGCTTAATCCGAACGGTATGATTCAGCGTCACCCCGTAATGAAACAATTGGTGCAAGAGTATGGCACCGACCAACCGAATCAAGCCCTGAGTGAAGAACAAGCACGTGCAATTC
SNAPPT	GTGGTCCAGTTTACATCATGAACAGCATGCTGAATCCGAATGGCATGATCCAGCGCCATCCGGTGATGAAACAATTGGTACAGGAGTACGGAACTAACGCCCCGCCGACAGCCCTGAGTGAAGAACAAGCACGTGCAATTC
FMVTNQ	GTGGTCCAGTTTACATCATGAACTTTATGTTAAACCCGAACGGTATGATCCAGCGCCATCCGGTAATGAAACAGCTGGTGCAGGAATATGGCACGATGGTAACCAACCAGGCCCTGAGTGAAGAACAAGCACGTGCAATTC
MDVPVQ	GTGGTCCAGTTTACATCATGAACATGATGCTCAATCCGAACGGCATGATTCAGCGTCATCCGGTTATGAAACAACTGGTGCAGGAGTACGGCACGGATGTGCCGGTTCAAGCCCTGAGTGAAGAACAAGCACGTGCAATTC
VVKPIW	GTGGTCCAGTTTACATCATGAACGTTATGCTGAATCCGAACGGTATGATCCAGCGTCATCCGGTGATGAAACAGCTCGTACAGGAATATGGGACAGTCAAACCCATTTGGGCCCTGAGTGAAGAACAAGCACGTGCAATTC
MGWTIL	GTGGTCCAGTTTACATCATGAACATGATGCTGAATCCAAATGGTATGATCCAACGCCACCCGGTGATGAAACAACTGGTTCAGGAATATGGCACCGGTTGGACCATTCTGGCCCTGAGTGAAGAACAAGCACGTGCAATTC
MMIPTQ	GTGGTCCAGTTTACATCATGAACATGATGTTGAATCCAAACGGCATGATCCAGCGTCATCCGGTCATGAAACAGCTGGTGCAAGAATACGGCACCATGATTCCGACACAGGCCCTGAGTGAAGAACAAGCACGTGCAATTC
MRYANM	GTGGTCCAGTTTACATCATGAACATGATGCTGAATCCGAACGGCATGATCCAACGTCACCCGGTTATGAAGCAGTTGGTGCAGGAGTACGGCACGCGCTACGCAAACATGGCCCTGAGTGAAGAACAAGCACGTGCAATTC
MAFPDQ	GTGGTCCAGTTTACATCATGAACATGATGCTGAATCCCAACGGTATGATCCAGCGTCATCCTGTCATGAAACAACTGGTACAGGAATACGGTACCGCCTTCCCGGATCAGGCCCTGAGTGAAGAACAAGCACGTGCAATTC
MPINNG	GTGGTCCAGTTTACATCATGAACATGATGCTGAACCCGAACGGGATGATTCAACGCCACCCAGTAATGAAGCAACTGGTGCAGGAGTACGGAACTCCCATTAACAACGGCGCCCTGAGTGAAGAACAAGCACGTGCAATTC
IIVPNQ	GTGGTCCAGTTTACATCATGAACATCATGCTGAATCCGAATGGTATGATTCAACGCCATCCGGTGATGAAGCAACTGGTGCAGGAATACGGGACGATTGTTCCGAACCAGGCCCTGAGTGAAGAACAAGCACGTGCAATTC
MPSINQ	GTGGTCCAGTTTACATCATGAACATGATGTTGAATCCAAACGGCATGATCCAACGCCACCCGGTGATGAAACAGCTCGTTCAGGAGTATGGCACCCCGTCAATCAACCAGGCCCTGAGTGAAGAACAAGCACGTGCAATTC
QPLTNN	GTGGTCCAGTTTACATCATGAACCAAATGTTAAATCCTAATGGTATGATCCAACGCCACCCGGTAATGAAACAGTTAGTGCAAGAGTATGGCACTCCGTTGACCAACAACGCCCTGAGTGAAGAACAAGCACGTGCAATTC
MVFVNN	GTGGTCCAGTTTACATCATGAACATGATGTTAAACCCGAACGGGATGATCCAGCGCCACCCTGTTATGAAACAATTGGTTCAGGAATACGGTACCGTTTTCGTTAACAATGCCCTGAGTGAAGAACAAGCACGTGCAATTC
QPNPNA	GTGGTCCAGTTTACATCATGAACCAGATGTTGAACCCGAACGGTATGATCCAGCGTCACCCGGTTATGAAACAGCTGGTGCAGGAATATGGCACACCCAACCCCAACGCAGCCCTGAGTGAAGAACAAGCACGTGCAATTC
VMTPTQ	GTGGTCCAGTTTACATCATGAACGTTATGTTAAACCCCAACGGTATGATCCAGCGTCATCCCGTTATGAAACAGCTCGTGCAGGAATATGGCACCATGACGCCAACACAAGCCCTGAGTGAAGAACAAGCACGTGCAATTC
MQFANM	GTGGTCCAGTTTACATCATGAACATGATGCTGAACCCGAACGGAATGATCCAGCGCCATCCGGTGATGAAACAATTAGTCCAGGAATATGGGACGCAATTCGCGAACATGGCCCTGAGTGAAGAACAAGCACGTGCAATTC
MPFPVQ	GTGGTCCAGTTTACATCATGAACATGATGTTGAACCCAAATGGCATGATTCAGCGCCACCCGGTCATGAAACAACTGGTACAAGAATATGGAACCCCGTTTCCGGTTCAGGCCCTGAGTGAAGAACAAGCACGTGCAATTC
MLATPQ	GTGGTCCAGTTTACATCATGAACATGATGCTGAATCCGAATGGTATGATTCAGCGCCACCCGGTCATGAAGCAGCTGGTGCAGGAATATGGTACTTTAGCGACCCCCCAAGCCCTGAGTGAAGAACAAGCACGTGCAATTC
MQVADQ	GTGGTCCAGTTTACATCATGAACATGATGCTGAATCCCAACGGTATGATTCAGCGTCATCCAGTCATGAAACAGCTGGTGCAAGAATATGGTACCCAGGTTGCGGACCAAGCCCTGAGTGAAGAACAAGCACGTGCAATTC
MPSPNQ	GTGGTCCAGTTTACATCATGAACATGATGCTCAATCCTAACGGGATGATCCAGCGCCACCCCGTTATGAAGCAGCTGGTGCAGGAGTATGGCACCCCGAGTCCGAACCAAGCCCTGAGTGAAGAACAAGCACGTGCAATTC
FVVPRQ	GTGGTCCAGTTTACATCATGAACTTTATGCTGAATCCGAACGGTATGATCCAACGTCATCCGGTCATGAAACAGCTGGTACAGGAGTATGGGACCGTAGTGCCTCGTCAAGCCCTGAGTGAAGAACAAGCACGTGCAATTC
VYTCDQ	GTGGTCCAGTTTACATCATGAACGTAATGTTAAACCCGAATGGTATGATTCAGCGCCACCCTGTGATGAAACAGTTGGTTCAGGAATACGGTACGTATACTTGTGATCAAGCCCTGAGTGAAGAACAAGCACGTGCAATTC
MPWPNQ	GTGGTCCAGTTTACATCATGAACATGATGTTAAATCCTAATGGTATGATCCAACGTCATCCGGTTATGAAACAATTGGTGCAGGAATATGGTACCCCTTGGCCTAATCAGGCCCTGAGTGAAGAACAAGCACGTGCAATTC
KQQANM	GTGGTCCAGTTTACATCATGAACAAAATGCTTAACCCAAACGGCATGATTCAGCGTCACCCTGTTATGAAGCAATTGGTGCAGGAATATGGCACCCAGCAGGCAAACATGGCCCTGAGTGAAGAACAAGCACGTGCAATTC
MCLTNQ	GTGGTCCAGTTTACATCATGAACATGATGCTGAATCCGAATGGCATGATTCAGCGCCATCCGGTAATGAAACAGCTCGTCCAGGAGTACGGGACTTGCCTTACCAATCAAGCCCTGAGTGAAGAACAAGCACGTGCAATTC
LRVANA	GTGGTCCAGTTTACATCATGAACCTTATGCTGAACCCGAACGGTATGATTCAACGTCATCCCGTCATGAAACAGCTCGTGCAAGAGTACGGCACGCGCGTAGCTAATGCAGCCCTGAGTGAAGAACAAGCACGTGCAATTC
MPVGFL	GTGGTCCAGTTTACATCATGAACATGATGTTGAACCCAAATGGCATGATCCAGCGCCACCCTGTAATGAAACAGCTGGTGCAGGAATACGGCACACCCGTTGGCTTTTTAGCCCTGAGTGAAGAACAAGCACGTGCAATTC
MKIVNQ	GTGGTCCAGTTTACATCATGAACATGATGCTGAACCCGAATGGAATGATTCAGCGCCATCCGGTGATGAAACAGTTAGTCCAGGAATATGGTACCAAGATCGTCAATCAGGCCCTGAGTGAAGAACAAGCACGTGCAATTC
MPLVDQ	GTGGTCCAGTTTACATCATGAACATGATGCTGAACCCTAACGGCATGATCCAGCGTCACCCGGTGATGAAACAACTGGTCCAGGAATATGGGACGCCGCTTGTCGACCAGGCCCTGAGTGAAGAACAAGCACGTGCAATTC
IKHQPQ	GTGGTCCAGTTTACATCATGAACATTATGCTTAATCCGAACGGGATGATCCAGCGTCATCCGGTGATGAAACAGCTGGTCCAGGAATATGGTACGAAACATCAACCGCAGGCCCTGAGTGAAGAACAAGCACGTGCAATTC
MEVPFQ	GTGGTCCAGTTTACATCATGAACATGATGCTGAATCCGAATGGAATGATCCAGCGCCATCCTGTTATGAAGCAGCTGGTCCAGGAATACGGTACTGAAGTGCCGTTCCAAGCCCTGAGTGAAGAACAAGCACGTGCAATTC
MVLTND	GTGGTCCAGTTTACATCATGAACATGATGCTTAACCCAAACGGTATGATCCAACGCCATCCGGTAATGAAACAGTTAGTGCAGGAGTATGGAACGGTTCTCACCAACGATGCCCTGAGTGAAGAACAAGCACGTGCAATTC
MQLANQ	GTGGTCCAGTTTACATCATGAACATGATGCTGAACCCGAACGGCATGATCCAGCGTCATCCGGTTATGAAACAGTTGGTTCAAGAGTATGGCACGCAACTGGCTAACCAAGCCCTGAGTGAAGAACAAGCACGTGCAATTC
QQQVQQ	GTGGTCCAGTTTACATCATGAACCAGATGTTGAACCCGAATGGGATGATTCAACGTCATCCGGTGATGAAACAGCTGGTGCAGGAATATGGGACCCAACAGGTGCAACAGGCCCTGAGTGAAGAACAAGCACGTGCAATTC
MLLTAQ	GTGGTCCAGTTTACATCATGAACATGATGCTGAACCCTAATGGTATGATCCAGCGCCATCCGGTGATGAAGCAGCTGGTACAGGAATATGGTACGTTACTTACAGCCCAGGCCCTGAGTGAAGAACAAGCACGTGCAATTC
MLTRNA	GTGGTCCAGTTTACATCATGAACATGATGCTGAATCCGAACGGTATGATTCAACGTCACCCGGTTATGAAACAGCTGGTGCAGGAATACGGAACGTTGACCCGCAATGCGGCCCTGAGTGAAGAACAAGCACGTGCAATTC
MPWPPQ	GTGGTCCAGTTTACATCATGAACATGATGCTGAATCCAAACGGCATGATTCAACGCCACCCAGTGATGAAGCAGCTGGTTCAAGAATACGGAACCCCGTGGCCACCGCAGGCCCTGAGTGAAGAACAAGCACGTGCAATTC
YPLPVQ	GTGGTCCAGTTTACATCATGAACTATATGCTGAACCCAAATGGTATGATCCAGCGTCACCCCGTGATGAAACAATTAGTCCAGGAGTATGGCACTCCGCTGCCTGTGCAGGCCCTGAGTGAAGAACAAGCACGTGCAATTC
MERRNR	GTGGTCCAGTTTACATCATGAACATGATGTTGAACCCTAACGGCATGATCCAGCGTCACCCGGTGATGAAACAGCTGGTGCAGGAATATGGGACCGAACGTCGCAACCGTGCCCTGAGTGAAGAACAAGCACGTGCAATTC
MKEATQ	GTGGTCCAGTTTACATCATGAACATGATGCTCAATCCCAACGGGATGATTCAGCGCCATCCTGTGATGAAGCAGCTGGTTCAGGAATACGGCACGAAAGAAGCCACCCAGGCCCTGAGTGAAGAACAAGCACGTGCAATTC
MANTSI	GTGGTCCAGTTTACATCATGAACATGATGCTGAACCCGAACGGTATGATCCAGCGCCATCCAGTGATGAAACAGTTGGTACAGGAATATGGTACCGCGAACACCAGTATTGCCCTGAGTGAAGAACAAGCACGTGCAATTC
MALTYQ	GTGGTCCAGTTTACATCATGAACATGATGTTAAATCCGAACGGCATGATCCAGCGCCATCCAGTTATGAAGCAACTCGTACAAGAATATGGTACGGCCCTCACGTATCAAGCCCTGAGTGAAGAACAAGCACGTGCAATTC
HPAAFF	GTGGTCCAGTTTACATCATGAACCATATGCTGAACCCGAATGGTATGATTCAACGTCATCCGGTAATGAAACAACTGGTCCAAGAGTATGGGACGCCGGCAGCATTTTTTGCCCTGAGTGAAGAACAAGCACGTGCAATTC
MQVASQ	GTGGTCCAGTTTACATCATGAACATGATGCTCAACCCGAACGGCATGATCCAGCGCCACCCCGTAATGAAGCAACTCGTGCAAGAATACGGCACTCAAGTAGCAAGCCAAGCCCTGAGTGAAGAACAAGCACGTGCAATTC
RLCDDQ	GTGGTCCAGTTTACATCATGAACCGCATGCTGAATCCTAATGGAATGATTCAGCGCCACCCGGTTATGAAGCAGCTGGTGCAGGAATACGGAACCCTCTGTGACGACCAAGCCCTGAGTGAAGAACAAGCACGTGCAATTC
QKIQQQ	GTGGTCCAGTTTACATCATGAACCAAATGTTGAATCCAAACGGTATGATTCAGCGTCATCCGGTGATGAAACAACTGGTTCAAGAATACGGGACCAAAATCCAACAACAGGCCCTGAGTGAAGAACAAGCACGTGCAATTC
MPLVRL	GTGGTCCAGTTTACATCATGAACATGATGCTCAACCCTAATGGTATGATCCAGCGCCATCCGGTTATGAAACAGCTGGTTCAGGAGTATGGTACGCCTCTGGTTCGTCTGGCCCTGAGTGAAGAACAAGCACGTGCAATTC
MQLPNN	GTGGTCCAGTTTACATCATGAACATGATGTTGAATCCTAATGGAATGATCCAACGCCATCCTGTCATGAAACAGCTGGTGCAAGAATACGGCACACAGCTCCCAAATAATGCCCTGAGTGAAGAACAAGCACGTGCAATTC
WPVSNQ	GTGGTCCAGTTTACATCATGAACTGGATGCTGAATCCGAATGGCATGATCCAACGCCATCCAGTAATGAAACAACTCGTTCAGGAATATGGCACCCCGGTAAGCAACCAGGCCCTGAGTGAAGAACAAGCACGTGCAATTC
TQRPNL	GTGGTCCAGTTTACATCATGAACACGATGTTGAATCCGAACGGGATGATTCAGCGTCATCCGGTAATGAAACAGCTGGTTCAGGAGTATGGCACCCAGCGTCCAAATCTCGCCCTGAGTGAAGAACAAGCACGTGCAATTC
AQLQEP	GTGGTCCAGTTTACATCATGAACGCGATGTTAAACCCGAACGGCATGATTCAGCGTCACCCGGTGATGAAACAGCTGGTACAGGAATATGGGACACAGCTCCAGGAACCGGCCCTGAGTGAAGAACAAGCACGTGCAATTC
MQVPTQ	GTGGTCCAGTTTACATCATGAACATGATGTTGAATCCGAATGGCATGATTCAACGCCATCCGGTTATGAAACAATTGGTGCAGGAATATGGTACCCAGGTACCGACCCAGGCCCTGAGTGAAGAACAAGCACGTGCAATTC
MLATYQ	GTGGTCCAGTTTACATCATGAACATGATGCTGAATCCGAACGGGATGATCCAACGTCATCCGGTTATGAAACAACTGGTACAAGAATATGGCACTCTCGCTACGTATCAGGCCCTGAGTGAAGAACAAGCACGTGCAATTC
WPVPGC	GTGGTCCAGTTTACATCATGAACTGGATGTTAAACCCAAATGGTATGATCCAACGTCACCCTGTCATGAAACAATTGGTGCAGGAATACGGCACCCCGGTGCCGGGATGCGCCCTGAGTGAAGAACAAGCACGTGCAATTC
MHLRNN	GTGGTCCAGTTTACATCATGAACATGATGCTGAACCCTAATGGAATGATTCAACGCCACCCGGTGATGAAACAATTGGTTCAAGAGTACGGAACCCATCTGCGCAATAACGCCCTGAGTGAAGAACAAGCACGTGCAATTC
MPVADQ	GTGGTCCAGTTTACATCATGAACATGATGTTGAACCCGAACGGCATGATTCAGCGTCATCCCGTAATGAAACAGCTTGTCCAGGAGTACGGGACGCCGGTGGCTGATCAAGCCCTGAGTGAAGAACAAGCACGTGCAATTC
SIAPFQ	GTGGTCCAGTTTACATCATGAACTCGATGCTCAATCCAAATGGCATGATCCAACGTCATCCCGTTATGAAACAGCTGGTCCAGGAGTACGGGACCATTGCACCTTTTCAAGCCCTGAGTGAAGAACAAGCACGTGCAATTC
MKKASQ	GTGGTCCAGTTTACATCATGAACATGATGTTGAATCCAAATGGAATGATTCAACGTCATCCGGTTATGAAGCAGTTAGTGCAGGAGTATGGTACCAAAAAAGCGTCGCAGGCCCTGAGTGAAGAACAAGCACGTGCAATTC
NMVPWQ	GTGGTCCAGTTTACATCATGAACAATATGCTGAATCCGAACGGGATGATCCAGCGCCACCCCGTGATGAAACAGCTGGTCCAGGAATATGGTACGATGGTGCCGTGGCAGGCCCTGAGTGAAGAACAAGCACGTGCAATTC
FVISDE	GTGGTCCAGTTTACATCATGAACTTCATGTTGAATCCTAATGGCATGATTCAGCGCCACCCAGTAATGAAACAACTTGTACAGGAATACGGAACCGTTATTAGCGATGAGGCCCTGAGTGAAGAACAAGCACGTGCAATTC
SPKPIQ	GTGGTCCAGTTTACATCATGAACTCTATGCTGAATCCGAACGGCATGATCCAACGCCACCCGGTTATGAAGCAGCTTGTCCAAGAATATGGTACGCCTAAGCCTATCCAGGCCCTGAGTGAAGAACAAGCACGTGCAATTC
MMAANQ	GTGGTCCAGTTTACATCATGAACATGATGCTTAACCCCAATGGCATGATCCAGCGCCACCCGGTGATGAAACAATTAGTCCAAGAATACGGCACCATGGCGGCCAACCAGGCCCTGAGTGAAGAACAAGCACGTGCAATTC
MPTTNS	GTGGTCCAGTTTACATCATGAACATGATGCTGAACCCGAACGGGATGATTCAGCGCCATCCGGTGATGAAACAGCTCGTTCAGGAATATGGTACTCCGACCACGAATTCTGCCCTGAGTGAAGAACAAGCACGTGCAATTC
MTVPNQ	GTGGTCCAGTTTACATCATGAACATGATGCTGAATCCTAATGGTATGATCCAACGTCATCCGGTGATGAAACAGCTTGTCCAAGAATATGGGACCACCGTACCGAATCAGGCCCTGAGTGAAGAACAAGCACGTGCAATTC
MKHPPM	GTGGTCCAGTTTACATCATGAACATGATGCTCAACCCGAACGGAATGATCCAGCGCCATCCGGTTATGAAACAGCTGGTGCAAGAATACGGTACTAAGCACCCCCCGATGGCCCTGAGTGAAGAACAAGCACGTGCAATTC
MLLLLI	GTGGTCCAGTTTACATCATGAACATGATGTTAAATCCGAACGGTATGATTCAGCGTCACCCGGTGATGAAGCAGCTGGTCCAGGAATATGGGACCCTCCTTTTGTTGATCGCCCTGAGTGAAGAACAAGCACGTGCAATTC
MYATSQ	GTGGTCCAGTTTACATCATGAACATGATGCTGAATCCAAACGGTATGATTCAACGCCACCCGGTGATGAAACAATTAGTTCAGGAGTATGGCACTTATGCTACCTCACAGGCCCTGAGTGAAGAACAAGCACGTGCAATTC
MKIPEQ	GTGGTCCAGTTTACATCATGAACATGATGCTGAACCCCAACGGGATGATCCAGCGCCATCCTGTTATGAAACAGCTGGTGCAAGAATATGGTACCAAAATTCCGGAACAGGCCCTGAGTGAAGAACAAGCACGTGCAATTC
MPVPSV	GTGGTCCAGTTTACATCATGAACATGATGCTGAATCCGAATGGCATGATCCAGCGCCATCCGGTAATGAAGCAGTTGGTGCAAGAATACGGGACTCCTGTACCGTCAGTCGCCCTGAGTGAAGAACAAGCACGTGCAATTC
MPNPNQ	GTGGTCCAGTTTACATCATGAACATGATGCTGAATCCCAACGGGATGATCCAACGTCACCCGGTGATGAAACAGTTAGTGCAAGAGTATGGAACCCCGAACCCAAATCAGGCCCTGAGTGAAGAACAAGCACGTGCAATTC
MPHPNQ	GTGGTCCAGTTTACATCATGAACATGATGTTGAACCCGAATGGTATGATTCAGCGTCATCCGGTTATGAAACAACTGGTACAGGAATATGGCACTCCGCATCCAAACCAGGCCCTGAGTGAAGAACAAGCACGTGCAATTC
MPDTPQ	GTGGTCCAGTTTACATCATGAACATGATGTTAAACCCTAACGGGATGATCCAACGTCATCCAGTAATGAAACAGCTGGTTCAGGAGTATGGCACGCCGGACACCCCTCAGGCCCTGAGTGAAGAACAAGCACGTGCAATTC
MPVTSL	GTGGTCCAGTTTACATCATGAACATGATGCTGAACCCAAACGGCATGATCCAGCGCCATCCTGTAATGAAACAGCTCGTGCAGGAATATGGTACTCCTGTCACGTCGCTTGCCCTGAGTGAAGAACAAGCACGTGCAATTC
MTAVNI	GTGGTCCAGTTTACATCATGAACATGATGCTGAATCCGAATGGTATGATTCAACGTCATCCAGTCATGAAACAGCTGGTTCAGGAATATGGTACAACGGCGGTGAACATCGCCCTGAGTGAAGAACAAGCACGTGCAATTC
MNLPDQ	GTGGTCCAGTTTACATCATGAACATGATGTTAAATCCGAACGGTATGATCCAACGCCACCCGGTGATGAAGCAACTGGTCCAGGAGTACGGCACGAATCTGCCAGATCAAGCCCTGAGTGAAGAACAAGCACGTGCAATTC
MIHSPA	GTGGTCCAGTTTACATCATGAACATGATGCTGAACCCCAACGGCATGATCCAGCGCCATCCAGTGATGAAACAGCTTGTTCAGGAGTATGGTACCATTCATTCTCCGGCGGCCCTGAGTGAAGAACAAGCACGTGCAATTC
FPAQNQ	GTGGTCCAGTTTACATCATGAACTTCATGCTGAATCCGAACGGTATGATTCAACGCCATCCCGTGATGAAACAACTGGTGCAGGAATATGGGACCCCGGCGCAAAATCAAGCCCTGAGTGAAGAACAAGCACGTGCAATTC
IPFTYQ	GTGGTCCAGTTTACATCATGAACATTATGCTGAATCCGAACGGAATGATTCAGCGCCACCCCGTTATGAAGCAACTGGTACAGGAGTATGGCACCCCGTTTACCTATCAGGCCCTGAGTGAAGAACAAGCACGTGCAATTC
MKQPNQ	GTGGTCCAGTTTACATCATGAACATGATGCTGAACCCGAATGGCATGATCCAGCGCCACCCGGTGATGAAGCAGCTTGTTCAAGAGTACGGTACAAAACAGCCGAACCAGGCCCTGAGTGAAGAACAAGCACGTGCAATTC
MPVVPS	GTGGTCCAGTTTACATCATGAACATGATGCTCAATCCGAATGGCATGATTCAACGCCACCCCGTAATGAAGCAGTTGGTTCAGGAGTATGGTACTCCCGTGGTTCCTTCCGCCCTGAGTGAAGAACAAGCACGTGCAATTC
MDGTSQ	GTGGTCCAGTTTACATCATGAACATGATGCTGAATCCTAATGGCATGATTCAGCGCCACCCGGTCATGAAACAACTCGTGCAAGAGTACGGCACAGACGGTACCTCTCAGGCCCTGAGTGAAGAACAAGCACGTGCAATTC
QPAPNQ	GTGGTCCAGTTTACATCATGAACCAGATGTTAAACCCCAACGGCATGATCCAGCGTCATCCAGTTATGAAACAGCTCGTCCAGGAGTATGGAACTCCTGCTCCTAACCAGGCCCTGAGTGAAGAACAAGCACGTGCAATTC
MIKTNQ	GTGGTCCAGTTTACATCATGAACATGATGTTGAACCCAAATGGAATGATCCAGCGCCATCCCGTCATGAAACAGCTGGTGCAGGAGTACGGGACTATTAAAACCAATCAAGCCCTGAGTGAAGAACAAGCACGTGCAATTC
VPLPMQ	GTGGTCCAGTTTACATCATGAACGTCATGCTGAATCCGAACGGTATGATTCAGCGCCATCCGGTTATGAAACAGCTGGTGCAGGAGTATGGTACGCCCCTGCCCATGCAAGCCCTGAGTGAAGAACAAGCACGTGCAATTC
MSLPNL	GTGGTCCAGTTTACATCATGAACATGATGCTGAATCCAAACGGTATGATCCAACGTCACCCCGTAATGAAGCAGCTCGTGCAGGAGTACGGCACGAGCCTGCCGAACTTAGCCCTGAGTGAAGAACAAGCACGTGCAATTC
QQKPNA	GTGGTCCAGTTTACATCATGAACCAGATGCTTAATCCGAATGGGATGATCCAACGTCACCCCGTGATGAAACAATTAGTTCAGGAATATGGTACCCAGAAACCGAACGCAGCCCTGAGTGAAGAACAAGCACGTGCAATTC
IPLLNQ	GTGGTCCAGTTTACATCATGAACATCATGCTCAACCCGAATGGCATGATCCAACGCCATCCGGTGATGAAACAACTTGTACAAGAATACGGCACCCCGCTGCTGAACCAAGCCCTGAGTGAAGAACAAGCACGTGCAATTC
MPLPNF	GTGGTCCAGTTTACATCATGAACATGATGCTGAATCCGAATGGTATGATTCAACGCCACCCGGTGATGAAGCAGCTGGTGCAGGAATATGGCACTCCCTTACCTAATTTTGCCCTGAGTGAAGAACAAGCACGTGCAATTC
LQIPNQ	GTGGTCCAGTTTACATCATGAACTTAATGCTGAATCCAAATGGTATGATCCAGCGCCACCCGGTTATGAAACAGCTTGTGCAAGAATATGGGACGCAGATCCCTAATCAGGCCCTGAGTGAAGAACAAGCACGTGCAATTC
MHTPKW	GTGGTCCAGTTTACATCATGAACATGATGCTGAATCCCAATGGCATGATTCAGCGCCATCCAGTTATGAAACAGCTTGTACAGGAGTATGGTACCCATACACCGAAGTGGGCCCTGAGTGAAGAACAAGCACGTGCAATTC
MHIPNL	GTGGTCCAGTTTACATCATGAACATGATGCTGAACCCGAACGGTATGATCCAACGTCATCCAGTAATGAAGCAACTGGTGCAAGAGTATGGCACCCACATTCCCAATCTGGCCCTGAGTGAAGAACAAGCACGTGCAATTC
QQKSNQ	GTGGTCCAGTTTACATCATGAACCAAATGCTGAACCCTAATGGGATGATCCAACGCCACCCGGTTATGAAGCAACTGGTACAAGAATACGGTACGCAGAAAAGTAACCAGGCCCTGAGTGAAGAACAAGCACGTGCAATTC
FIVAGQ	GTGGTCCAGTTTACATCATGAACTTTATGCTGAATCCGAATGGGATGATTCAGCGCCATCCGGTTATGAAACAGTTAGTGCAGGAATATGGTACAATCGTCGCTGGCCAAGCCCTGAGTGAAGAACAAGCACGTGCAATTC
DFPTAQ	GTGGTCCAGTTTACATCATGAACGATATGCTGAATCCGAACGGTATGATCCAGCGCCATCCGGTGATGAAGCAGCTCGTACAGGAATATGGCACATTCCCGACGGCACAGGCCCTGAGTGAAGAACAAGCACGTGCAATTC
MIYPDQ	GTGGTCCAGTTTACATCATGAACATGATGCTGAACCCCAACGGCATGATTCAGCGCCACCCGGTGATGAAACAGTTGGTTCAGGAATATGGTACGATCTACCCCGATCAAGCCCTGAGTGAAGAACAAGCACGTGCAATTC
QVYPKL	GTGGTCCAGTTTACATCATGAACCAAATGCTGAACCCGAACGGTATGATCCAGCGTCACCCTGTGATGAAGCAGCTGGTGCAGGAATACGGAACCGTTTACCCGAAGTTAGCCCTGAGTGAAGAACAAGCACGTGCAATTC
IPVPNE	GTGGTCCAGTTTACATCATGAACATTATGCTGAATCCAAACGGAATGATCCAGCGTCACCCGGTCATGAAACAGTTGGTGCAAGAATATGGCACTCCAGTACCGAACGAAGCCCTGAGTGAAGAACAAGCACGTGCAATTC
TQPTDL	GTGGTCCAGTTTACATCATGAACACGATGTTGAACCCGAATGGCATGATCCAGCGCCACCCGGTCATGAAACAGCTCGTGCAGGAGTATGGCACCCAACCGACGGATCTTGCCCTGAGTGAAGAACAAGCACGTGCAATTC
IQIPVQ	GTGGTCCAGTTTACATCATGAACATCATGCTGAATCCGAACGGCATGATTCAGCGCCATCCGGTTATGAAACAGCTGGTTCAGGAATATGGAACGCAAATTCCTGTGCAGGCCCTGAGTGAAGAACAAGCACGTGCAATTC
FNAINR	GTGGTCCAGTTTACATCATGAACTTTATGCTGAACCCGAACGGAATGATTCAACGCCATCCGGTAATGAAACAGCTGGTTCAAGAGTATGGTACCAACGCTATCAATCGCGCCCTGAGTGAAGAACAAGCACGTGCAATTC
FVVPDQ	GTGGTCCAGTTTACATCATGAACTTTATGCTCAATCCTAATGGCATGATTCAACGCCATCCAGTGATGAAACAGCTGGTACAGGAATACGGTACTGTCGTCCCCGACCAGGCCCTGAGTGAAGAACAAGCACGTGCAATTC
MPKTDQ	GTGGTCCAGTTTACATCATGAACATGATGTTGAATCCTAATGGCATGATTCAGCGCCATCCAGTTATGAAACAGCTGGTACAGGAATACGGTACACCGAAAACGGATCAGGCCCTGAGTGAAGAACAAGCACGTGCAATTC
MYCPNM	GTGGTCCAGTTTACATCATGAACATGATGCTGAACCCAAATGGCATGATTCAGCGTCACCCTGTTATGAAACAGCTGGTTCAGGAATATGGAACCTACTGCCCGAATATGGCCCTGAGTGAAGAACAAGCACGTGCAATTC
KIVPPH	GTGGTCCAGTTTACATCATGAACAAAATGTTGAACCCAAATGGGATGATCCAGCGTCATCCAGTGATGAAGCAACTGGTCCAAGAGTACGGGACGATTGTGCCCCCGCACGCCCTGAGTGAAGAACAAGCACGTGCAATTC
AILDNA	GTGGTCCAGTTTACATCATGAACGCAATGTTGAACCCAAATGGCATGATCCAACGCCACCCTGTCATGAAACAGCTGGTTCAAGAATATGGTACTATTCTGGATAATGCAGCCCTGAGTGAAGAACAAGCACGTGCAATTC
MPVANA	GTGGTCCAGTTTACATCATGAACATGATGCTGAACCCTAATGGGATGATTCAGCGTCATCCGGTGATGAAGCAGCTGGTGCAGGAATATGGCACTCCGGTCGCTAATGCCGCCCTGAGTGAAGAACAAGCACGTGCAATTC
MTSTNV	GTGGTCCAGTTTACATCATGAACATGATGTTGAATCCTAATGGCATGATCCAACGCCACCCGGTGATGAAACAACTCGTGCAGGAATATGGTACGACGTCGACCAACGTGGCCCTGAGTGAAGAACAAGCACGTGCAATTC
MAIPNR	GTGGTCCAGTTTACATCATGAACATGATGCTGAATCCAAACGGAATGATTCAACGCCATCCTGTGATGAAACAGCTCGTGCAGGAATATGGCACCGCCATCCCGAACCGCGCCCTGAGTGAAGAACAAGCACGTGCAATTC
PQTPNN	GTGGTCCAGTTTACATCATGAACCCCATGCTGAATCCCAATGGTATGATTCAGCGTCACCCTGTTATGAAACAGCTGGTGCAAGAGTATGGCACCCAAACCCCGAACAATGCCCTGAGTGAAGAACAAGCACGTGCAATTC
MLTSNQ	GTGGTCCAGTTTACATCATGAACATGATGCTTAATCCGAATGGCATGATTCAGCGCCACCCTGTGATGAAACAGTTAGTGCAGGAGTACGGCACCCTTACGTCAAATCAGGCCCTGAGTGAAGAACAAGCACGTGCAATTC
MEIPDT	GTGGTCCAGTTTACATCATGAACATGATGCTGAATCCAAACGGCATGATCCAGCGCCACCCAGTGATGAAGCAGTTGGTTCAGGAATATGGGACCGAGATTCCGGACACGGCCCTGAGTGAAGAACAAGCACGTGCAATTC
MPLIAL	GTGGTCCAGTTTACATCATGAACATGATGTTGAACCCGAACGGCATGATCCAGCGTCACCCCGTTATGAAGCAGTTGGTCCAAGAATACGGCACCCCGTTAATTGCCTTGGCCCTGAGTGAAGAACAAGCACGTGCAATTC
FMHAFQ	GTGGTCCAGTTTACATCATGAACTTTATGCTGAACCCGAACGGAATGATCCAACGCCATCCGGTGATGAAGCAGCTGGTGCAGGAATACGGCACAATGCACGCATTTCAAGCCCTGAGTGAAGAACAAGCACGTGCAATTC
MRCPGA	GTGGTCCAGTTTACATCATGAACATGATGCTGAACCCTAACGGCATGATCCAACGCCACCCGGTGATGAAGCAGTTAGTGCAGGAATATGGGACGCGCTGTCCAGGCGCCGCCCTGAGTGAAGAACAAGCACGTGCAATTC
MQLTSQ	GTGGTCCAGTTTACATCATGAACATGATGTTGAACCCGAACGGTATGATTCAGCGCCACCCGGTTATGAAACAGCTTGTGCAAGAGTATGGCACTCAGCTCACGTCACAGGCCCTGAGTGAAGAACAAGCACGTGCAATTC
